# Supplementary material for: (Perchlorato-κO)tris­(triphenyl­phosphine-κP)silver(I)
Source: Acta Crystallogr Sect E Struct Rep Online. 2010 Jul 3;66(Pt 8):m871. doi: 10.1107/S1600536810025171 (PMC3007391; doi:10.1107/S1600536810025171)
Supplement: Supplementary file 2 [file e-66-0m871-Isup2.hkl]

# 
# h,k,l, Fc-squared, Fo-squared, sigma(Fo-squared) and status flag 
# 
data_I
_shelx_title ' 081121f in P2(1)/n' 
_shelx_refln_list_code          4 
_shelx_F_calc_maximum      615.01 
_exptl_crystal_F_000      2040.00 
_reflns_d_resolution_high  0.8406 
 
loop_ 
 _symmetry_equiv_pos_as_xyz 
 'x, y, z' 
 '-x+1/2, y+1/2, -z+1/2' 
 '-x, -y, -z' 
 'x-1/2, -y-1/2, z-1/2' 
 
_cell_length_a    18.0664 
_cell_length_b    13.7779 
_cell_length_c    19.0640 
_cell_angle_alpha  90.000 
_cell_angle_beta   94.132 
_cell_angle_gamma  90.000 
 
_shelx_F_squared_multiplier     1.000 
 
loop_ 
 _refln_index_h 
 _refln_index_k 
 _refln_index_l 
 _refln_F_squared_calc 
 _refln_F_squared_meas 
 _refln_F_squared_sigma 
 _refln_observed_status 
   2   0   0    41707.34    46914.36    422.01 o 
   4   0   0      417.10      230.49    160.44 o 
   6   0   0    34561.69    34862.79    790.00 o 
   8   0   0    27211.13    27356.94    797.33 o 
  10   0   0    12660.34    11604.92    579.88 o 
  12   0   0    21580.14    21727.55    881.22 o 
  14   0   0     4022.10     4954.22    539.97 o 
  16   0   0     1649.60     1501.01    342.88 o 
  18   0   0      107.32       21.18    228.86 o 
  20   0   0      517.36      459.34    361.61 o 
   1   1   0     1263.99     1293.48     38.51 o 
   2   1   0      957.85     1216.63     49.68 o 
   3   1   0       68.20      138.55     42.34 o 
   4   1   0    10317.52    10636.04    180.86 o 
   5   1   0      183.06      126.30     62.19 o 
   6   1   0     2664.18     2403.11    118.06 o 
   7   1   0      101.71      201.03     62.37 o 
   8   1   0     2967.97     2611.08    203.85 o 
   9   1   0      213.51      204.11    111.88 o 
  10   1   0      886.38     1067.70    162.87 o 
  11   1   0     1434.87     1288.63    194.65 o 
  12   1   0        1.06      101.05    199.94 o 
  13   1   0        0.40       36.74    141.09 o 
  14   1   0      532.74      723.17    208.90 o 
  15   1   0       87.34       69.27    160.65 o 
  16   1   0     3291.37     3943.18    357.62 o 
  17   1   0      431.80      694.64    203.32 o 
  18   1   0      903.27      943.71    264.31 o 
  19   1   0        0.55       24.70    180.46 o 
  20   1   0      187.99      154.39    211.75 o 
  21   1   0        4.15     -151.52    163.80 o 
   0   2   0    28685.74    31836.73    333.15 o 
   1   2   0     1802.06     1735.50     58.74 o 
   2   2   0      155.02      153.71     37.29 o 
   3   2   0   129173.82   141495.72   1168.04 o 
   4   2   0    11259.06    11206.66    217.24 o 
   5   2   0    28546.30    29717.40    328.66 o 
   6   2   0    12993.70    12092.48    228.12 o 
   7   2   0    13343.26    14838.65    286.83 o 
   8   2   0     2236.22     1872.00    120.34 o 
   9   2   0     7519.57     7111.52    218.88 o 
  10   2   0      581.96      578.80    113.87 o 
  11   2   0     2630.46     2683.51    190.78 o 
  12   2   0     3982.38     4295.35    305.70 o 
  13   2   0      792.17      640.18    205.88 o 
  14   2   0     1855.38     1616.29    256.67 o 
  15   2   0     3381.47     2920.47    300.38 o 
  16   2   0      393.31      508.21    191.47 o 
  17   2   0      197.98      297.89    198.70 o 
  18   2   0       97.93       94.80    173.89 o 
  19   2   0       39.04     -117.13    184.29 o 
  20   2   0       65.95       68.72    237.98 o 
  21   2   0        7.41     -140.72    181.42 o 
   1   3   0     7703.04     7625.61    135.70 o 
   2   3   0       41.70      -35.38     50.64 o 
   3   3   0    16344.99    17712.63    241.05 o 
   4   3   0      541.82      683.44     64.42 o 
   5   3   0     6599.33     5957.89    138.63 o 
   6   3   0     4837.39     5227.83    160.21 o 
   7   3   0     2272.32     2275.04    124.73 o 
   8   3   0     8255.53     7643.05    214.05 o 
   9   3   0        3.26      -33.63     76.88 o 
  10   3   0      635.07      718.77    104.74 o 
  11   3   0     1986.78     1929.81    150.51 o 
  12   3   0      112.06       94.90     97.11 o 
  13   3   0     2711.18     2912.77    243.71 o 
  14   3   0      421.38      563.00    189.67 o 
  15   3   0     2395.14     2635.01    309.81 o 
  16   3   0      727.89      833.46    254.15 o 
  17   3   0     1639.42     1353.48    264.91 o 
  18   3   0       90.05      176.88    179.38 o 
  19   3   0      481.28      341.39    198.68 o 
  20   3   0       90.47      158.07    215.16 o 
  21   3   0      138.47      -38.85    200.40 o 
   0   4   0    33953.08    36107.65    831.13 o 
   1   4   0     3277.79     2851.68     99.86 o 
   2   4   0      486.54      347.81     58.75 o 
   3   4   0    22208.98    23691.25    272.11 o 
   4   4   0      408.90      465.28     63.09 o 
   5   4   0     8739.11     7833.95    196.27 o 
   6   4   0     2070.96     2190.75    103.73 o 
   7   4   0       15.42        9.59     60.82 o 
   8   4   0      603.09      539.25     76.25 o 
   9   4   0     5021.10     4553.64    163.72 o 
  10   4   0        0.45       88.59     86.86 o 
  11   4   0     5869.64     5792.24    230.43 o 
  12   4   0      809.46     1081.51    132.75 o 
  13   4   0     1812.03     2072.57    192.37 o 
  14   4   0      126.57       32.59    123.81 o 
  15   4   0     1398.07     1416.63    198.65 o 
  16   4   0       82.25      159.09    170.05 o 
  17   4   0     1172.61     1465.08    292.26 o 
  18   4   0        2.72      -78.05    182.00 o 
  19   4   0      118.81      -37.68    188.16 o 
  20   4   0        0.62     -105.35    193.39 o 
   1   5   0     2898.01     2226.08    100.38 o 
   2   5   0       13.28        7.75     53.05 o 
   3   5   0      520.76      659.47     80.00 o 
   4   5   0      166.99      224.13     60.23 o 
   5   5   0     1543.00     1561.35     89.95 o 
   6   5   0     1759.17     2036.17    103.23 o 
   7   5   0     1240.41     1167.84     94.23 o 
   8   5   0     3007.40     3124.09    134.65 o 
   9   5   0       59.25      -54.87     68.71 o 
  10   5   0      763.18      710.62    102.11 o 
  11   5   0      201.12       55.98     75.24 o 
  12   5   0      333.93      166.59     84.79 o 
  13   5   0     2210.84     1942.05    144.14 o 
  14   5   0      243.33      205.67    100.12 o 
  15   5   0       58.45      127.65     98.26 o 
  16   5   0       42.81       39.09     97.18 o 
  17   5   0      596.74      638.85    160.56 o 
  18   5   0      470.37      306.73    196.45 o 
  19   5   0      150.90      181.15    240.67 o 
  20   5   0      169.73      553.01    256.00 o 
   0   6   0     9249.27     9302.15    284.47 o 
   1   6   0     3493.09     2885.62    118.69 o 
   2   6   0    12368.64    12103.21    407.21 o 
   3   6   0    20864.61    23447.12    449.91 o 
   4   6   0     6694.54     6567.26    159.82 o 
   5   6   0     5501.40     5577.41    157.39 o 
   6   6   0      899.63      894.92     88.17 o 
   7   6   0     4401.11     4492.08    155.67 o 
   8   6   0     3607.16     3287.52    142.26 o 
   9   6   0     3480.72     3972.14    163.13 o 
  10   6   0     4972.09     5493.93    201.22 o 
  11   6   0     2096.90     1848.97    136.52 o 
  12   6   0     2939.30     2813.53    168.61 o 
  13   6   0      868.69     1091.49    126.56 o 
  14   6   0      175.33      274.28    105.26 o 
  15   6   0     2037.77     2541.97    185.90 o 
  16   6   0      229.86      185.74    104.67 o 
  17   6   0      315.82      161.53    125.80 o 
  18   6   0       31.03      -59.68    112.40 o 
  19   6   0       14.64     -201.09    205.65 o 
   1   7   0     2617.23     2430.50    123.42 o 
   2   7   0       97.38      108.90     68.44 o 
   3   7   0     4992.63     4902.99    167.88 o 
   4   7   0      577.14      520.90     84.67 o 
   5   7   0      958.40      947.15     86.85 o 
   6   7   0      448.87      509.58     76.10 o 
   7   7   0      373.04      370.75     78.17 o 
   8   7   0       16.82       60.92     76.09 o 
   9   7   0      390.34      387.23     92.81 o 
  10   7   0       34.72      -26.45     75.63 o 
  11   7   0      136.31      143.77     88.63 o 
  12   7   0      262.94      201.93    113.92 o 
  13   7   0      197.98      136.57     94.65 o 
  14   7   0       85.44       53.80     91.75 o 
  15   7   0        6.35       69.33     90.13 o 
  16   7   0       67.63       56.90     94.47 o 
  17   7   0      194.46       22.80    128.06 o 
  18   7   0      353.53      317.21    150.22 o 
  19   7   0       83.94       61.95    152.62 o 
   0   8   0    14905.16    15164.02    762.72 o 
   1   8   0        0.71      -66.03     61.65 o 
   2   8   0     7714.65     8369.54    227.20 o 
   3   8   0       79.61       57.48     74.84 o 
   4   8   0     3309.47     3120.41    150.63 o 
   5   8   0     1022.90      760.60     84.94 o 
   6   8   0     1820.38     1708.56    107.89 o 
   7   8   0     2057.60     2434.93    136.10 o 
   8   8   0     1114.63      959.28    105.67 o 
   9   8   0       28.40       11.48     96.67 o 
  10   8   0     4154.03     4582.76    221.89 o 
  11   8   0      513.87      550.16    120.64 o 
  12   8   0     3039.95     3455.55    210.90 o 
  13   8   0       18.49       87.99     87.40 o 
  14   8   0     1105.56     1153.67    153.99 o 
  15   8   0        3.17      -29.70    100.47 o 
  16   8   0      503.43      441.66    141.44 o 
  17   8   0        1.70      -49.55    120.79 o 
  18   8   0       76.00      101.27    127.84 o 
   1   9   0      493.07      322.56     83.05 o 
   2   9   0      195.95      232.31     82.00 o 
   3   9   0      514.97      597.82     98.27 o 
   4   9   0       14.79       53.99     72.99 o 
   5   9   0      120.10       88.13     68.12 o 
   6   9   0     2778.05     2463.12    136.03 o 
   7   9   0      124.87      135.07     89.00 o 
   8   9   0     1320.54     1432.77    140.91 o 
   9   9   0      499.15      598.04    110.58 o 
  10   9   0      410.79      382.99    117.92 o 
  11   9   0       26.71      -16.69     94.86 o 
  12   9   0       27.01      -12.50     97.63 o 
  13   9   0       30.75      107.40    103.87 o 
  14   9   0      155.22      190.85    115.48 o 
  15   9   0      405.18      508.84    148.90 o 
  16   9   0      883.10     1396.21    261.18 o 
  17   9   0       16.35      283.05    354.69 o 
   0  10   0     7772.23     7516.77    336.24 o 
   1  10   0     1834.83     1669.41    128.98 o 
   2  10   0     3401.29     3658.09    175.48 o 
   3  10   0       39.96      139.95    103.33 o 
   4  10   0     1961.23     1676.98    169.99 o 
   5  10   0     1922.10     1960.83    153.48 o 
   6  10   0      512.38      402.75    103.25 o 
   7  10   0     2139.38     2600.84    218.78 o 
   8  10   0      359.10      446.24    121.61 o 
   9  10   0      593.26      571.07    143.21 o 
  10  10   0     1888.63     1801.71    197.25 o 
  11  10   0      373.38      342.09    185.64 o 
  12  10   0     1007.82     1158.30    187.01 o 
  13  10   0      596.09      547.15    191.74 o 
  14  10   0      608.37      607.14    153.97 o 
  15  10   0      174.32      141.07    179.08 o 
  16  10   0      154.29      308.69    193.28 o 
   1  11   0      835.59      486.47    363.24 o 
   2  11   0     1189.31     1295.19    240.23 o 
   3  11   0     1243.15     1161.40    212.82 o 
   4  11   0       25.68      -16.08    151.04 o 
   5  11   0        8.55       10.10    143.58 o 
   6  11   0       57.40      236.49    135.15 o 
   7  11   0       46.14       51.12    117.98 o 
   8  11   0      174.95      132.21    135.04 o 
   9  11   0        0.77      -24.19    109.67 o 
  10  11   0       87.28      149.19    117.60 o 
  11  11   0       19.59       26.08    116.50 o 
  12  11   0      325.77      336.83    142.61 o 
  13  11   0      500.04      388.20    144.76 o 
  14  11   0        0.02       79.38    147.65 o 
  15  11   0      451.69      523.20    178.09 o 
   0  12   0      412.76      474.00    265.51 o 
   1  12   0     5545.08     5776.80    574.18 o 
   2  12   0       37.07       12.07    208.24 o 
   3  12   0     1825.93     2334.28    294.42 o 
   4  12   0       89.50      209.97    160.46 o 
   5  12   0     2182.53     2791.44    308.62 o 
   6  12   0        3.21       15.99    196.14 o 
   7  12   0     2816.23     3054.43    335.98 o 
   8  12   0        4.48      -30.14    138.70 o 
   9  12   0      233.50      201.13    176.73 o 
  10  12   0        2.19     -155.15    174.59 o 
  11  12   0      173.36      266.57    201.06 o 
  12  12   0       47.74       37.34    130.07 o 
  13  12   0      790.03      815.25    340.43 o 
  14  12   0        1.91       -1.63    162.89 o 
   1  13   0       90.14      -11.70    188.16 o 
   2  13   0      471.81      451.27    213.27 o 
   3  13   0       55.30       16.82    212.50 o 
   4  13   0       78.94     -281.83    201.34 o 
   5  13   0       48.67        8.11    180.28 o 
   6  13   0       16.89      168.19    158.24 o 
   7  13   0       40.62      -96.85    228.45 o 
   8  13   0       16.97       12.55    181.37 o 
   9  13   0       11.80     -133.86    155.13 o 
  10  13   0       14.08      -67.55    147.04 o 
  11  13   0        0.70       36.40    178.10 o 
  12  13   0        9.70       21.72     83.34 o 
  13  13   0      102.62       85.52    117.28 o 
   0  14   0      500.97      726.48    381.16 o 
   1  14   0      777.78      718.15    234.97 o 
   2  14   0      218.05      400.12    220.93 o 
   3  14   0      121.96      127.37    197.71 o 
   4  14   0      187.39      311.79    242.36 o 
   5  14   0        5.88     -111.10    172.73 o 
   6  14   0       47.93      -10.93    180.72 o 
   7  14   0      178.64      306.18    181.29 o 
   8  14   0      630.26      710.56    214.16 o 
   9  14   0       51.75     -148.11    172.99 o 
  10  14   0      345.08      488.26    240.67 o 
  11  14   0      141.45      260.75    198.79 o 
   1  15   0        0.01      -29.04    171.52 o 
   2  15   0       25.20      208.54    249.31 o 
   3  15   0       32.99     -173.92    159.59 o 
   4  15   0       26.56       -4.84    192.67 o 
   5  15   0      110.60      116.58    242.04 o 
   6  15   0       92.42        8.07    169.12 o 
   7  15   0       22.07      163.36    204.24 o 
   8  15   0      258.50      139.58    210.61 o 
   0  16   0      326.78      515.54    308.67 o 
   1  16   0      199.68       77.41    217.40 o 
   2  16   0      527.10      682.86    264.99 o 
   3  16   0       13.93     -136.41    242.16 o 
   4  16   0      318.30      406.58    250.55 o 
 -21   0   1      303.37      681.68    390.12 o 
 -19   0   1       51.24      -44.79    310.30 o 
 -17   0   1     1167.95     1336.49    424.32 o 
 -15   0   1     1152.74     1641.09    404.78 o 
 -13   0   1       52.74       93.66    210.12 o 
 -11   0   1      163.40      307.86    175.10 o 
  -9   0   1    10539.87    10722.06    556.26 o 
  -7   0   1     1030.62     1432.60    230.49 o 
  -5   0   1        5.02      -57.83    115.65 o 
  -3   0   1      904.55      925.20    115.65 o 
  -1   0   1     3545.93     4231.82    132.75 o 
   1   0   1      109.55      135.16     28.15 o 
   3   0   1      668.51      629.54     57.79 o 
   5   0   1     2884.21     3276.11    187.62 o 
   7   0   1    12250.69    10371.93    331.66 o 
   9   0   1     2565.88     2308.11    289.94 o 
  11   0   1      796.05      712.63    282.61 o 
  13   0   1     1727.59     1774.66    320.89 o 
  15   0   1      283.63      362.42    324.15 o 
  17   0   1      425.12      311.93    344.51 o 
  19   0   1     1183.30      699.60    319.26 o 
  21   0   1       57.21       30.95    332.29 o 
 -21   1   1      226.48      263.92    246.43 o 
 -20   1   1       74.00       85.96    198.61 o 
 -19   1   1       12.16      -45.96    165.56 o 
 -18   1   1        7.79     -217.43    211.16 o 
 -17   1   1        1.01     -116.87    146.11 o 
 -16   1   1       11.16      -13.05    157.09 o 
 -15   1   1      518.11      722.94    255.20 o 
 -14   1   1      674.88      675.05    200.18 o 
 -13   1   1     7812.23     7434.25    392.88 o 
 -12   1   1      180.99      259.46    147.79 o 
 -11   1   1     4669.10     4348.16    292.21 o 
 -10   1   1     1487.13     1263.40    182.34 o 
  -9   1   1     9649.63     9447.22    361.25 o 
  -8   1   1     3906.91     3018.07    210.75 o 
  -7   1   1    18109.87    16797.98    338.22 o 
  -6   1   1     3204.27     3149.39    145.99 o 
  -5   1   1    10305.10    11278.03    276.11 o 
  -4   1   1       17.11        3.93     63.46 o 
  -3   1   1       53.51       33.65     48.60 o 
  -2   1   1     4155.09     4745.84    107.56 o 
  -1   1   1    82558.98    92479.53    478.30 o 
   0   1   1    16227.73    17183.48    169.52 o 
   1   1   1    63405.12    69581.80   1205.76 o 
   2   1   1    14072.00    14883.52    177.86 o 
   3   1   1     5434.27     5517.38    171.64 o 
   4   1   1    29066.78    28680.83    441.77 o 
   5   1   1     9843.39    10019.15    191.35 o 
   6   1   1      233.74      236.13     70.40 o 
   7   1   1    12024.96    11227.47    233.97 o 
   8   1   1     2410.34     2323.62    128.90 o 
   9   1   1     7678.08     7227.47    308.71 o 
  10   1   1     1065.51     1142.78    167.75 o 
  11   1   1     7604.14     7449.50    374.03 o 
  12   1   1      622.49      728.18    190.33 o 
  13   1   1     4812.66     5254.20    353.81 o 
  14   1   1     1197.54      868.91    220.29 o 
  15   1   1     1973.02     2101.39    304.92 o 
  16   1   1      347.38      298.42    215.42 o 
  17   1   1     1459.03     1642.13    257.70 o 
  18   1   1       99.79      142.72    228.58 o 
  19   1   1      220.16      482.20    260.11 o 
  20   1   1      123.32      -95.34    180.79 o 
  21   1   1       51.26      111.03    247.12 o 
 -21   2   1      271.05      213.66    243.92 o 
 -20   2   1       91.52       26.96    189.82 o 
 -19   2   1      656.64      761.19    241.16 o 
 -18   2   1      155.54      366.85    218.27 o 
 -17   2   1     1082.38     1188.11    249.86 o 
 -16   2   1      423.12      502.11    199.14 o 
 -15   2   1     4914.92     5296.33    376.50 o 
 -14   2   1     1379.38     1471.46    231.77 o 
 -13   2   1      518.18      480.43    176.31 o 
 -12   2   1     2094.94     2437.96    247.78 o 
 -11   2   1     3772.09     4179.31    281.32 o 
 -10   2   1      103.65      -32.31     93.73 o 
  -9   2   1     5123.00     5159.08    229.82 o 
  -8   2   1      742.08      643.96    110.05 o 
  -7   2   1     3063.14     3084.65    164.79 o 
  -6   2   1      360.52      285.06     78.50 o 
  -5   2   1        0.26       66.02     61.31 o 
  -4   2   1     6576.45     6395.76    146.48 o 
  -3   2   1   146085.17   157311.53   1285.57 o 
  -2   2   1    13169.48    14014.20    143.27 o 
  -1   2   1    19007.16    19493.65    437.54 o 
   0   2   1     8569.75     8666.64    204.11 o 
   1   2   1     1152.80      900.17     45.16 o 
   2   2   1     1791.18     1660.67     61.32 o 
   3   2   1     1443.19     1411.26     68.58 o 
   4   2   1    20660.07    21817.59    265.94 o 
   5   2   1     2571.66     2208.23    104.48 o 
   6   2   1      553.70      617.50     87.02 o 
   7   2   1     4320.06     3784.22    149.62 o 
   8   2   1      176.57      316.67     90.01 o 
   9   2   1     2661.71     2560.54    146.28 o 
  10   2   1        0.55      -19.14     74.12 o 
  11   2   1      589.61      530.07    108.07 o 
  12   2   1     1669.59     1808.27    239.62 o 
  13   2   1       88.81       79.02    169.61 o 
  14   2   1      802.17     1022.93    360.80 o 
  15   2   1     3131.24     3354.28    368.94 o 
  16   2   1      891.56      946.14    263.47 o 
  17   2   1      156.05      -29.38    145.65 o 
  18   2   1      138.84      288.52    382.38 o 
  19   2   1      496.53      730.73    238.12 o 
  20   2   1       41.37     -224.87    161.25 o 
  21   2   1      328.85      420.88    230.32 o 
 -21   3   1       46.47     -202.73    227.31 o 
 -20   3   1        0.74        4.07    198.33 o 
 -19   3   1       17.96      210.59    210.48 o 
 -18   3   1      614.76     1081.23    296.46 o 
 -17   3   1       23.63       47.80    165.33 o 
 -16   3   1      513.74      831.20    207.92 o 
 -15   3   1       31.59      -82.01    149.95 o 
 -14   3   1     2159.10     2350.47    260.55 o 
 -13   3   1      724.73      777.91    232.93 o 
 -12   3   1     3602.92     3923.41    237.25 o 
 -11   3   1      450.56      483.18    122.15 o 
 -10   3   1     3090.82     2737.98    184.98 o 
  -9   3   1     2646.66     2762.07    153.89 o 
  -8   3   1     2119.49     2125.70    130.38 o 
  -7   3   1     1926.42     1699.60    110.97 o 
  -6   3   1     7003.23     7309.79    179.74 o 
  -5   3   1     2514.60     2302.85     93.52 o 
  -4   3   1    14912.84    15867.97    200.84 o 
  -3   3   1        2.51       -7.44     44.48 o 
  -2   3   1    88484.70    97890.15    914.22 o 
  -1   3   1    63640.38    70446.88    603.99 o 
   0   3   1      185.83      190.23     47.16 o 
   1   3   1       17.34       80.66     50.18 o 
   2   3   1     5916.20     6556.41    213.01 o 
   3   3   1    19807.18    20408.76    322.70 o 
   4   3   1     7495.86     8515.21    153.32 o 
   5   3   1       20.16      106.40     47.74 o 
   6   3   1    18307.96    19203.55    259.08 o 
   7   3   1     1964.64     1860.57    113.12 o 
   8   3   1     1437.37     1316.21    114.31 o 
   9   3   1      158.34      136.03     72.58 o 
  10   3   1      296.54      208.19     96.97 o 
  11   3   1     3555.09     3618.40    190.91 o 
  12   3   1      362.98      428.94    108.00 o 
  13   3   1     2740.14     2449.46    194.47 o 
  14   3   1     5870.12     6056.57    412.54 o 
  15   3   1        6.71       47.40    182.00 o 
  16   3   1     2404.93     2496.79    489.48 o 
  17   3   1       11.78       24.51    192.95 o 
  18   3   1      745.03     1030.96    243.43 o 
  19   3   1      101.92       -6.67    182.40 o 
  20   3   1       74.61     -103.72    227.23 o 
 -20   4   1       75.16       -6.24    276.09 o 
 -19   4   1      104.28      118.92    237.01 o 
 -18   4   1     1025.06     1471.56    276.61 o 
 -17   4   1        6.11       75.19    151.98 o 
 -16   4   1      338.72      466.00    166.46 o 
 -15   4   1        6.76      -11.23    152.26 o 
 -14   4   1     4721.73     4864.15    286.19 o 
 -13   4   1       64.74       22.58    102.20 o 
 -12   4   1     6341.98     6616.76    334.28 o 
 -11   4   1      337.42      397.26    122.97 o 
 -10   4   1      981.67     1236.68    123.85 o 
  -9   4   1      114.76       79.34     78.68 o 
  -8   4   1      315.87      273.04     68.56 o 
  -7   4   1     1791.79     1878.69    102.01 o 
  -6   4   1       35.93       -8.20     54.68 o 
  -5   4   1      119.07      147.44     57.98 o 
  -4   4   1    28306.76    30119.60    367.71 o 
  -3   4   1       82.34       97.08     47.73 o 
  -2   4   1     6628.29     6163.94    144.84 o 
  -1   4   1     3615.14     3097.93    178.74 o 
   0   4   1     1986.39     2396.29     89.78 o 
   1   4   1     4289.97     4567.58    118.55 o 
   2   4   1     1037.37      911.74     71.79 o 
   3   4   1     3212.21     3358.91    102.92 o 
   4   4   1      519.67      462.90     61.25 o 
   5   4   1     3606.45     3866.92    123.90 o 
   6   4   1     2717.34     2649.97    110.63 o 
   7   4   1       32.94       26.97     60.09 o 
   8   4   1      623.46      419.44     76.71 o 
   9   4   1       20.28      -47.28     71.76 o 
  10   4   1        1.93        2.74     68.69 o 
  11   4   1     3722.88     3308.81    182.49 o 
  12   4   1      461.75      449.75    122.26 o 
  13   4   1      267.40      186.49    104.55 o 
  14   4   1      846.58      802.21    134.89 o 
  15   4   1       43.39      135.66    148.67 o 
  16   4   1      627.28      541.39    183.97 o 
  17   4   1      689.00      747.23    209.48 o 
  18   4   1      381.74      271.33    237.90 o 
  19   4   1        8.15      116.87    229.91 o 
  20   4   1      194.44      294.98    181.20 o 
 -20   5   1        2.62      -31.97    205.24 o 
 -19   5   1       30.65       42.70    228.33 o 
 -18   5   1      223.49      194.83    179.25 o 
 -17   5   1       16.65     -139.15    150.29 o 
 -16   5   1     1097.72     1030.42    181.07 o 
 -15   5   1       17.79        0.08     98.80 o 
 -14   5   1      796.13      872.44    131.72 o 
 -13   5   1       20.49      -68.15     88.14 o 
 -12   5   1     4634.78     4113.44    206.49 o 
 -11   5   1     2724.51     2650.96    150.57 o 
 -10   5   1     4446.84     4335.57    172.14 o 
  -9   5   1     2396.88     2737.44    136.50 o 
  -8   5   1     9444.25    10586.15    241.47 o 
  -7   5   1       95.94       23.54     59.84 o 
  -6   5   1     4349.33     3478.91    128.13 o 
  -5   5   1      278.14      390.34     66.80 o 
  -4   5   1     9351.35     9804.35    177.44 o 
  -3   5   1     3786.94     3552.97    142.71 o 
  -2   5   1    23582.21    23778.35    301.63 o 
  -1   5   1     1244.25     1424.08     82.03 o 
   0   5   1     7593.73     6935.24    156.52 o 
   1   5   1     3393.71     3348.57    117.08 o 
   2   5   1    49723.07    49293.26    621.98 o 
   3   5   1     2228.23     2138.24    107.48 o 
   4   5   1    43121.86    45374.64    399.52 o 
   5   5   1     1390.56     1458.80     91.36 o 
   6   5   1    27990.48    29539.09    350.82 o 
   7   5   1        0.84      -60.32     54.45 o 
   8   5   1    11047.94    12187.28    249.97 o 
   9   5   1     2630.70     2910.74    138.22 o 
  10   5   1      961.30      736.95     97.80 o 
  11   5   1      173.45       56.27     85.84 o 
  12   5   1     1406.13     1423.46    126.01 o 
  13   5   1        8.73      -62.67     85.80 o 
  14   5   1     5801.17     6601.20    243.50 o 
  15   5   1        1.62       42.32     89.85 o 
  16   5   1     1582.45     1772.82    204.67 o 
  17   5   1       70.74      -32.61    209.01 o 
  18   5   1      522.00      637.47    205.29 o 
  19   5   1       23.29      -11.35    188.05 o 
  20   5   1       33.73       18.47    121.85 o 
 -19   6   1      366.38      322.87    217.08 o 
 -18   6   1      142.43       59.41    165.85 o 
 -17   6   1      147.13       97.10    103.71 o 
 -16   6   1        9.89        8.23    101.57 o 
 -15   6   1       11.45       37.42    100.89 o 
 -14   6   1     1237.87      966.86    134.78 o 
 -13   6   1       32.99      -17.51     96.45 o 
 -12   6   1      921.04      843.54    113.19 o 
 -11   6   1       61.88       42.58     78.88 o 
 -10   6   1      222.92       93.25     76.41 o 
  -9   6   1      131.27      125.65     75.29 o 
  -8   6   1       14.67      -83.37     70.53 o 
  -7   6   1     2911.04     2852.02    128.62 o 
  -6   6   1     1301.81     1182.17     92.55 o 
  -5   6   1      272.80      218.17     66.81 o 
  -4   6   1     1099.13     1228.41     84.38 o 
  -3   6   1     4323.38     4769.50    249.92 o 
  -2   6   1     1499.75     1361.23     99.92 o 
  -1   6   1      279.12      307.62     64.59 o 
   0   6   1      200.29      144.06     55.63 o 
   1   6   1     2152.88     2038.05    103.57 o 
   2   6   1      622.73      461.77     71.76 o 
   3   6   1      125.20      109.11     68.31 o 
   4   6   1    18722.36    19599.28    275.31 o 
   5   6   1       41.06       17.09     56.35 o 
   6   6   1     1210.94     1076.59     87.41 o 
   7   6   1      266.37      245.91     72.10 o 
   8   6   1     2487.01     2358.36    129.17 o 
   9   6   1      290.73      374.43     82.15 o 
  10   6   1      188.59       64.77     82.81 o 
  11   6   1      260.06      174.98     86.39 o 
  12   6   1      325.47       46.11     81.37 o 
  13   6   1      102.66      107.85     91.05 o 
  14   6   1        8.51       -8.52     88.92 o 
  15   6   1        2.80      -13.85     90.49 o 
  16   6   1      383.94      415.62    186.30 o 
  17   6   1      303.71      275.36    169.40 o 
  18   6   1      184.60       89.42    122.98 o 
  19   6   1      214.66      130.98    176.97 o 
 -19   7   1       62.46     -126.12    173.07 o 
 -18   7   1       74.98       14.59    135.40 o 
 -17   7   1       62.45      162.55    113.75 o 
 -16   7   1       29.86      -27.90    103.91 o 
 -15   7   1      252.00      389.39    112.84 o 
 -14   7   1       11.02       21.12     89.01 o 
 -13   7   1     2157.85     2212.41    177.92 o 
 -12   7   1      584.07      481.62    115.09 o 
 -11   7   1     6836.97     7065.98    265.64 o 
 -10   7   1     2148.65     2053.22    151.40 o 
  -9   7   1     5028.30     4888.57    181.83 o 
  -8   7   1      749.10      718.77     91.53 o 
  -7   7   1     1041.83      872.75     91.87 o 
  -6   7   1      288.40      235.85     69.80 o 
  -5   7   1     4186.43     4079.04    138.80 o 
  -4   7   1        2.81       15.35     56.56 o 
  -3   7   1    11578.85    11747.24    255.87 o 
  -2   7   1     1055.44      936.03     88.49 o 
  -1   7   1    29544.63    31682.12    397.84 o 
   0   7   1       90.43      171.80     68.62 o 
   1   7   1    29071.39    31041.33    474.21 o 
   2   7   1     5176.38     5547.02    175.61 o 
   3   7   1    20639.95    19368.91    345.38 o 
   4   7   1      450.86      568.93     85.21 o 
   5   7   1     8616.97     8646.59    220.50 o 
   6   7   1        6.32       -6.80     57.24 o 
   7   7   1     6267.25     6070.11    186.47 o 
   8   7   1      849.72      862.33    102.62 o 
   9   7   1     7054.90     7383.27    219.46 o 
  10   7   1      316.18      300.47     84.15 o 
  11   7   1     4650.99     5107.39    206.87 o 
  12   7   1      178.60       95.41     89.25 o 
  13   7   1     2305.54     2572.83    189.52 o 
  14   7   1      455.58      689.98    123.81 o 
  15   7   1      815.70     1212.63    188.71 o 
  16   7   1      400.17      344.91    149.23 o 
  17   7   1      558.90      602.49    216.30 o 
  18   7   1      105.82      143.05    137.25 o 
  19   7   1      139.71      227.72    151.34 o 
 -18   8   1       41.23       20.46    144.69 o 
 -17   8   1      532.51      675.00    152.36 o 
 -16   8   1        0.19      -46.55    101.39 o 
 -15   8   1     1013.22     1079.58    147.97 o 
 -14   8   1       51.28      -31.78     84.27 o 
 -13   8   1      716.21      532.03    115.42 o 
 -12   8   1      239.66      186.91    114.04 o 
 -11   8   1     1814.38     1688.94    155.07 o 
 -10   8   1       42.60       -2.34     93.95 o 
  -9   8   1      579.71      640.56    119.27 o 
  -8   8   1       21.78      -91.81     76.60 o 
  -7   8   1     1770.77     1889.64    117.32 o 
  -6   8   1     1368.19     1679.68    109.88 o 
  -5   8   1      855.95      996.08     91.56 o 
  -4   8   1      464.24      453.34     87.51 o 
  -3   8   1       14.25      -24.75     69.96 o 
  -2   8   1      176.19      233.50     74.59 o 
  -1   8   1      413.17      426.58     77.85 o 
   0   8   1      945.74     1010.76     98.72 o 
   1   8   1      917.63      783.26     93.05 o 
   2   8   1      401.84      500.53     82.88 o 
   3   8   1      329.46      354.91     83.22 o 
   4   8   1       48.64       25.24     72.11 o 
   5   8   1     1765.57     1609.89    106.64 o 
   6   8   1      414.87      389.44     81.88 o 
   7   8   1     1714.53     1763.26    118.99 o 
   8   8   1      265.60      168.14     82.29 o 
   9   8   1     1567.63     1481.00    128.69 o 
  10   8   1      330.71      366.19     91.52 o 
  11   8   1     1005.77     1116.71    147.59 o 
  12   8   1       11.63       21.65     94.01 o 
  13   8   1       90.80       93.91    116.97 o 
  14   8   1      145.11       91.14     96.50 o 
  15   8   1      181.35      349.92    155.44 o 
  16   8   1      146.69      196.15    131.61 o 
  17   8   1      529.25      773.53    182.14 o 
  18   8   1      250.14      265.46    183.89 o 
 -17   9   1        0.69     -112.14    129.63 o 
 -16   9   1       78.91      150.39    122.31 o 
 -15   9   1      211.97      151.29    114.86 o 
 -14   9   1      357.23      574.68    225.94 o 
 -13   9   1     1448.59     1729.25    276.90 o 
 -12   9   1        0.22      -13.55     95.31 o 
 -11   9   1     2900.50     3189.69    202.81 o 
 -10   9   1      205.48      242.13    117.28 o 
  -9   9   1     1688.67     1741.74    154.58 o 
  -8   9   1     1579.71     1811.21    148.10 o 
  -7   9   1      331.93      335.85     99.28 o 
  -6   9   1     3607.08     3350.48    179.13 o 
  -5   9   1      385.92      345.96     72.94 o 
  -4   9   1      212.27      238.32     91.60 o 
  -3   9   1      377.96      247.22     82.35 o 
  -2   9   1      487.21      447.91     91.55 o 
  -1   9   1     2376.95     2581.02    141.70 o 
   0   9   1      301.86      284.19     78.04 o 
   1   9   1     7806.05     8315.79    234.33 o 
   2   9   1        1.42      -47.81     78.08 o 
   3   9   1     2332.71     2257.57    137.55 o 
   4   9   1      558.20      625.21    100.30 o 
   5   9   1      474.74      386.11     84.00 o 
   6   9   1     1788.01     1966.81    123.52 o 
   7   9   1      222.46      335.27     89.20 o 
   8   9   1        3.33       10.30     87.73 o 
   9   9   1      311.49      363.46    109.94 o 
  10   9   1      132.44       16.45     95.63 o 
  11   9   1     1927.14     1989.20    167.89 o 
  12   9   1      334.36      500.74    175.04 o 
  13   9   1     1261.43     1321.14    186.62 o 
  14   9   1      149.69      164.49    140.66 o 
  15   9   1      497.50      766.41    242.30 o 
  16   9   1        2.62      315.34    209.25 o 
  17   9   1      199.16      349.38    224.74 o 
 -17  10   1       64.12      275.47    194.63 o 
 -16  10   1      685.98      728.25    293.20 o 
 -15  10   1      263.95      428.09    158.05 o 
 -14  10   1      687.03      695.56    160.62 o 
 -13  10   1       23.35       10.68    111.52 o 
 -12  10   1      361.24      501.46    147.29 o 
 -11  10   1      139.52      148.11     89.72 o 
 -10  10   1      907.49     1069.47    136.15 o 
  -9  10   1      199.93      302.94    115.26 o 
  -8  10   1      420.78      472.30    115.86 o 
  -7  10   1        1.20      -75.50     94.49 o 
  -6  10   1      182.23      164.86    104.01 o 
  -5  10   1       19.16       61.60     79.17 o 
  -4  10   1      705.40      768.23    110.97 o 
  -3  10   1      244.48      258.11     86.81 o 
  -2  10   1     2074.81     1603.95    158.27 o 
  -1  10   1     1812.33     1636.62    160.22 o 
   0  10   1        0.38       93.90    112.05 o 
   1  10   1      521.38      561.18    131.97 o 
   2  10   1     1901.80     1790.54    172.08 o 
   3  10   1      264.87      337.19    125.30 o 
   4  10   1      466.97      321.17    137.64 o 
   5  10   1      242.12      216.53    101.89 o 
   6  10   1      159.96      147.79    154.43 o 
   7  10   1       26.47       29.22    115.57 o 
   8  10   1     1161.06     1202.12    170.24 o 
   9  10   1        0.05       -6.47    128.56 o 
  10  10   1      314.22      311.78    144.36 o 
  11  10   1      280.46      277.43    142.51 o 
  12  10   1      254.68       97.10    127.42 o 
  13  10   1       60.43      220.70    138.17 o 
  14  10   1      761.78      857.53    197.91 o 
  15  10   1        0.59      204.83    183.51 o 
  16  10   1      191.03      337.75    196.66 o 
 -15  11   1       11.37       -0.64    102.46 o 
 -14  11   1      540.04      824.34    226.10 o 
 -13  11   1      567.23      374.80    128.82 o 
 -12  11   1      184.85      195.78    124.20 o 
 -11  11   1      110.57       43.26    105.28 o 
 -10  11   1      365.23      279.97    169.41 o 
  -9  11   1        1.90       -5.80    172.75 o 
  -8  11   1     1243.34     1082.14    446.72 o 
  -7  11   1      931.72     1112.34    224.54 o 
  -6  11   1     3212.73     3559.38    326.23 o 
  -5  11   1      325.04      206.00    173.07 o 
  -4  11   1     1821.88     2428.80    305.20 o 
  -3  11   1      438.93      461.18    194.90 o 
  -2  11   1     1810.07     1953.18    267.86 o 
  -1  11   1     2787.82     2801.41    330.25 o 
   0  11   1     3153.91     3132.68    318.85 o 
   1  11   1     2926.00     3069.68    363.24 o 
   2  11   1     1258.21     1667.98    173.99 o 
   3  11   1     1194.21     1382.60    192.08 o 
   4  11   1     4402.46     5303.25    281.89 o 
   5  11   1     2036.50     2268.65    237.18 o 
   6  11   1     4733.71     5171.27    287.19 o 
   7  11   1      267.93      194.27    128.37 o 
   8  11   1      806.36      978.80    168.43 o 
   9  11   1      211.45      135.13    113.21 o 
  10  11   1      221.78       99.30    139.18 o 
  11  11   1       27.96       24.07    123.51 o 
  12  11   1      326.24      483.26    132.87 o 
  13  11   1      387.51      420.21    291.57 o 
  14  11   1      597.79      735.40    209.95 o 
  15  11   1      346.49      269.93    188.17 o 
 -14  12   1      387.35      209.20    128.65 o 
 -13  12   1        9.50       51.98    115.14 o 
 -12  12   1      133.66       65.33    105.19 o 
 -11  12   1       53.35       82.26    134.38 o 
 -10  12   1        2.03       30.93    140.34 o 
  -9  12   1       15.92      -77.77    130.01 o 
  -8  12   1        0.86      -15.67    133.56 o 
  -7  12   1      161.57      365.68    189.01 o 
  -6  12   1      165.67       50.60    192.95 o 
  -5  12   1       12.74      -87.26    166.03 o 
  -4  12   1      950.83      756.64    210.69 o 
  -3  12   1      155.65      120.17    184.57 o 
  -2  12   1     1582.22     1182.15    264.02 o 
  -1  12   1      971.68      774.98    254.88 o 
   0  12   1       86.73     -144.22    214.46 o 
   1  12   1        2.17       15.17    252.88 o 
   2  12   1      202.00       94.66    165.59 o 
   3  12   1        0.21      112.74    208.28 o 
   4  12   1        0.36      -15.80    174.73 o 
   5  12   1        3.94       -6.96    165.37 o 
   6  12   1        3.84       14.46    188.62 o 
   7  12   1      108.82       10.14    168.41 o 
   8  12   1       82.60      -46.88    162.96 o 
   9  12   1       12.50        3.10    185.31 o 
  10  12   1      193.82      202.11    179.08 o 
  11  12   1        9.90       74.87    169.02 o 
  12  12   1        2.78       -9.05    111.97 o 
  13  12   1       28.63       70.04    159.63 o 
  14  12   1       72.70      193.84    192.21 o 
 -13  13   1        8.61       77.95    155.15 o 
 -12  13   1      229.67      107.94    127.92 o 
 -11  13   1       71.33      157.42    138.56 o 
 -10  13   1      380.04      685.64    214.55 o 
  -9  13   1      388.13      326.56    217.36 o 
  -8  13   1      925.10     1147.80    320.89 o 
  -7  13   1      223.10      195.50    217.30 o 
  -6  13   1      782.43      733.93    246.35 o 
  -5  13   1      349.16      459.65    198.06 o 
  -4  13   1      193.98      462.42    234.89 o 
  -3  13   1     1158.02     1247.76    254.94 o 
  -2  13   1     1232.29     1114.65    262.66 o 
  -1  13   1      563.73      805.13    263.88 o 
   0  13   1      870.76     1099.16    257.04 o 
   1  13   1      827.32      733.83    234.42 o 
   2  13   1     1475.92     1406.00    294.79 o 
   3  13   1      758.49      566.46    237.50 o 
   4  13   1      869.69      824.16    216.47 o 
   5  13   1      515.79      380.68    219.90 o 
   6  13   1      625.18      558.32    215.12 o 
   7  13   1      549.38      616.92    192.95 o 
   8  13   1      392.19      679.24    366.50 o 
   9  13   1      876.51     1221.10    253.79 o 
  10  13   1      203.39      245.10    213.82 o 
  11  13   1      237.43      624.73    246.18 o 
  12  13   1      379.09      210.12    175.92 o 
 -11  14   1       30.25     -103.46    112.39 o 
 -10  14   1       21.93      -36.89    244.33 o 
  -9  14   1      160.13      -25.85    193.02 o 
  -8  14   1        8.91       -0.33    180.26 o 
  -7  14   1      275.82      336.28    182.83 o 
  -6  14   1       14.23       36.87    159.99 o 
  -5  14   1       28.58       77.44    194.46 o 
  -4  14   1      612.99      738.82    257.46 o 
  -3  14   1      509.50      544.47    258.87 o 
  -2  14   1      889.69      925.13    236.66 o 
  -1  14   1        3.62       33.72    186.04 o 
   0  14   1       38.49       47.36    241.48 o 
   1  14   1      203.34      264.28    196.38 o 
   2  14   1        1.00      195.81    204.65 o 
   3  14   1       18.26       38.60    169.60 o 
   4  14   1      113.19       49.28    194.11 o 
   5  14   1       43.54      -81.45    212.15 o 
   6  14   1      119.21      -30.16    335.14 o 
   7  14   1       71.54      251.46    205.25 o 
   8  14   1      150.46       92.66    223.37 o 
   9  14   1      181.51      152.41    224.91 o 
  10  14   1       53.79     -231.42    202.55 o 
  11  14   1      101.33       12.22    328.22 o 
  -8  15   1       83.75       30.21    192.84 o 
  -7  15   1       26.37       31.33    199.03 o 
  -6  15   1       20.76      115.82    206.61 o 
  -5  15   1      110.79       91.81    174.69 o 
  -4  15   1        6.41     -108.26    193.10 o 
  -3  15   1      204.72      138.12    179.26 o 
  -2  15   1      126.31      207.66    254.20 o 
  -1  15   1      478.24      753.56    229.76 o 
   0  15   1       21.14     -147.10    233.02 o 
   1  15   1      643.04      783.10    245.55 o 
   2  15   1       35.21     -296.63    220.27 o 
   3  15   1      103.37      -61.24    230.25 o 
   4  15   1      272.44      226.73    193.77 o 
   5  15   1       31.24     -150.65    187.80 o 
   6  15   1       18.94     -100.41    187.83 o 
   7  15   1       28.86      -88.22    163.29 o 
   8  15   1       20.20     -112.78    191.62 o 
  -4  16   1        8.95     -177.56    241.47 o 
  -3  16   1        9.36      -31.85    203.69 o 
  -2  16   1       14.46     -104.21    206.25 o 
  -1  16   1        0.85      -47.90    210.56 o 
   0  16   1        8.73      -96.94    208.30 o 
   1  16   1      108.76       32.26    265.10 o 
   2  16   1        1.22      -83.66    209.55 o 
   3  16   1        3.80      -28.67    252.53 o 
   4  16   1      229.22      117.54    223.06 o 
 -20   0   2      784.58     1084.83    395.82 o 
 -18   0   2      151.97     -114.02    230.49 o 
 -16   0   2      140.53       17.10    219.90 o 
 -14   0   2     3306.95     3480.09    409.66 o 
 -12   0   2     3653.93     2860.30    379.53 o 
 -10   0   2     7359.52     8287.71    519.61 o 
  -8   0   2    17683.86    19471.56    697.16 o 
  -6   0   2    13577.43    14366.67    513.10 o 
  -4   0   2     8308.94     8861.89    342.06 o 
  -2   0   2    30715.55    33997.05    548.93 o 
   0   0   2   109670.66   115011.55   1118.22 o 
   2   0   2    67747.64    70616.06    596.56 o 
   4   0   2    10522.55    11218.31    313.42 o 
   6   0   2    13684.15    13767.35    365.22 o 
   8   0   2     5235.53     4924.60    275.55 o 
  10   0   2    13528.91    12495.91    619.79 o 
  12   0   2    16608.32    17170.78    806.29 o 
  14   0   2     2449.70     2844.83    403.96 o 
  16   0   2     1464.14     1389.43    344.51 o 
  18   0   2     1233.26     1357.67    353.47 o 
  20   0   2      108.13       91.22    265.51 o 
 -21   1   2       14.33      -24.84    226.01 o 
 -20   1   2       90.59       -1.35    192.60 o 
 -19   1   2        4.53      -37.61    176.88 o 
 -18   1   2       93.44       96.03    183.19 o 
 -17   1   2      156.98     -105.00    171.43 o 
 -16   1   2     2190.97     2622.72    287.17 o 
 -15   1   2       38.10      -66.69    157.62 o 
 -14   1   2      497.58      397.03    160.50 o 
 -13   1   2       86.56      111.96    138.56 o 
 -12   1   2     1520.85     1503.64    223.97 o 
 -11   1   2       22.02        1.03    120.33 o 
 -10   1   2     5126.85     5685.87    308.92 o 
  -9   1   2     1068.88     1036.62    159.81 o 
  -8   1   2       29.35      -14.32     96.96 o 
  -7   1   2     1332.15     1240.78    148.59 o 
  -6   1   2      209.31      379.73     86.25 o 
  -5   1   2    14103.16    13393.23    265.86 o 
  -4   1   2    13461.91    13486.44    514.43 o 
  -3   1   2     1093.90     1156.04     85.86 o 
  -2   1   2        2.78       65.05     37.24 o 
  -1   1   2      142.41      120.92     31.59 o 
   0   1   2      761.30      627.35     47.68 o 
   1   1   2     1018.84     1039.30     41.84 o 
   2   1   2      103.49      181.82     36.39 o 
   3   1   2    46883.69    50710.80    334.17 o 
   4   1   2     6594.11     6581.79    136.44 o 
   5   1   2     3320.72     4029.28    122.89 o 
   6   1   2     3822.62     3812.34    125.11 o 
   7   1   2     1346.51     1123.61     89.20 o 
   8   1   2     4700.85     4760.67    173.16 o 
   9   1   2       15.57       66.28    111.81 o 
  10   1   2       87.71      122.61    116.99 o 
  11   1   2       23.05       10.64    125.70 o 
  12   1   2       43.97      -31.35    147.01 o 
  13   1   2        8.62     -163.06    159.63 o 
  14   1   2       42.09      240.06    164.03 o 
  15   1   2      163.83      285.98    210.94 o 
  16   1   2      274.46      467.12    232.93 o 
  17   1   2        5.34       32.51    213.64 o 
  18   1   2     1027.58      845.02    458.12 o 
  19   1   2        6.31       43.11    200.14 o 
  20   1   2      626.92      841.24    239.67 o 
  21   1   2       12.52     -160.57    161.72 o 
 -21   2   2       14.85       77.50    206.83 o 
 -20   2   2       52.60       87.71    197.80 o 
 -19   2   2       14.27      -63.82    159.99 o 
 -18   2   2       32.75      124.72    219.99 o 
 -17   2   2      376.95      233.68    208.92 o 
 -16   2   2       34.68      -74.42    156.78 o 
 -15   2   2      470.43      368.82    208.09 o 
 -14   2   2     1399.78     1386.21    283.42 o 
 -13   2   2      779.14     1080.14    208.00 o 
 -12   2   2     1142.36      822.56    170.32 o 
 -11   2   2     2084.61     2073.26    221.79 o 
 -10   2   2     3374.22     3088.21    255.07 o 
  -9   2   2     7581.50     7087.52    262.60 o 
  -8   2   2    12943.92    11536.30    358.16 o 
  -7   2   2     7672.99     7464.42    242.43 o 
  -6   2   2      738.07      848.17     91.00 o 
  -5   2   2    39532.32    38405.66    552.84 o 
  -4   2   2    13451.96    13268.06    255.39 o 
  -3   2   2     9281.88    10749.64    328.23 o 
  -2   2   2     4547.96     4546.47    118.93 o 
  -1   2   2     2289.38     2055.76     66.73 o 
   0   2   2     5457.31     5289.56    126.47 o 
   1   2   2      305.14      389.54     64.27 o 
   2   2   2     3120.86     3133.15     79.30 o 
   3   2   2    18910.27    21237.18    261.75 o 
   4   2   2    15686.14    15772.12    215.96 o 
   5   2   2    57299.52    59087.45    487.13 o 
   6   2   2     4208.62     3836.53    141.76 o 
   7   2   2    14458.39    15118.61    336.56 o 
   8   2   2      158.21       49.08     74.11 o 
   9   2   2      199.10       39.66     76.74 o 
  10   2   2       98.56       21.34     88.93 o 
  11   2   2      804.67      944.24    113.46 o 
  12   2   2     2799.55     2812.77    211.85 o 
  13   2   2     1144.98     1096.10    174.61 o 
  14   2   2       52.80      -41.08    200.52 o 
  15   2   2     2481.14     2859.62    318.07 o 
  16   2   2      973.42     1196.44    344.10 o 
  17   2   2     1353.54     1991.37    287.50 o 
  18   2   2      300.93      403.83    219.43 o 
  19   2   2       86.87      177.12    254.51 o 
  20   2   2       61.79      -70.95    195.88 o 
  21   2   2       38.98      232.52    254.24 o 
 -21   3   2      100.34      221.55    217.01 o 
 -20   3   2       13.14      -22.88    169.19 o 
 -19   3   2      218.39      103.03    173.34 o 
 -18   3   2      193.79      289.31    179.19 o 
 -17   3   2      620.10      897.11    219.20 o 
 -16   3   2      518.18      662.94    201.15 o 
 -15   3   2     1780.84     1580.05    381.56 o 
 -14   3   2        2.36      150.98    187.39 o 
 -13   3   2     7858.93     8099.18    750.50 o 
 -12   3   2      521.11      579.21    126.36 o 
 -11   3   2     6040.92     5129.18    246.48 o 
 -10   3   2     7091.91     6759.46    270.19 o 
  -9   3   2     1924.79     2071.11    157.33 o 
  -8   3   2       12.29      -19.95     79.77 o 
  -7   3   2      750.80      595.04     97.03 o 
  -6   3   2      494.87      871.65    101.44 o 
  -5   3   2      708.55      821.92     76.50 o 
  -4   3   2    25305.30    25523.48    302.14 o 
  -3   3   2     4237.15     4713.11    107.50 o 
  -2   3   2      859.74      963.60     71.44 o 
  -1   3   2    57529.16    61241.30    414.36 o 
   0   3   2      211.85      117.65     65.81 o 
   1   3   2       23.78       98.58     63.47 o 
   2   3   2      324.01      443.33     60.12 o 
   3   3   2        0.76      -49.65     55.69 o 
   4   3   2       32.90       40.19     50.54 o 
   5   3   2       21.24      -55.41     50.60 o 
   6   3   2      114.21      181.41     62.39 o 
   7   3   2      560.97      621.16     78.52 o 
   8   3   2     1000.91      810.24     96.22 o 
   9   3   2      267.43       63.74     83.11 o 
  10   3   2       91.18       69.73     75.46 o 
  11   3   2      334.75      188.24    107.46 o 
  12   3   2     1992.11     1597.10    148.66 o 
  13   3   2     1397.39     1649.29    156.39 o 
  14   3   2      232.57      213.79    144.57 o 
  15   3   2     1007.90     1231.78    247.20 o 
  16   3   2        2.45      110.08    206.21 o 
  17   3   2      978.98     1208.89    306.23 o 
  18   3   2      127.94      321.92    233.19 o 
  19   3   2       57.55      284.11    190.00 o 
  20   3   2      287.00      446.75    226.32 o 
 -20   4   2       21.41      -56.15    191.78 o 
 -19   4   2       87.03      264.41    189.99 o 
 -18   4   2       55.75       71.79    173.30 o 
 -17   4   2      960.68     1135.63    218.58 o 
 -16   4   2       26.16      -14.22    134.52 o 
 -15   4   2     1293.96     1368.05    251.16 o 
 -14   4   2        2.01      -39.09    103.58 o 
 -13   4   2       79.48      112.22    114.66 o 
 -12   4   2      408.96      306.61    135.35 o 
 -11   4   2     6897.25     6123.47    342.92 o 
 -10   4   2       76.54        6.45     89.94 o 
  -9   4   2     8161.27     7788.00    282.88 o 
  -8   4   2      494.68      445.60    100.07 o 
  -7   4   2     7579.04     6694.84    169.36 o 
  -6   4   2      668.74      482.44     67.02 o 
  -5   4   2    12544.94    11669.00    189.80 o 
  -4   4   2     3204.71     3492.20    100.89 o 
  -3   4   2    26668.23    29801.02    447.76 o 
  -2   4   2      466.64      466.92     62.71 o 
  -1   4   2      132.26      287.90     57.78 o 
   0   4   2     1169.45      968.21     62.86 o 
   1   4   2    61291.00    60122.54    430.04 o 
   2   4   2      826.12      909.30     69.63 o 
   3   4   2    38890.43    39445.35    333.11 o 
   4   4   2    16520.18    17920.11    301.83 o 
   5   4   2    24825.56    25178.58    390.90 o 
   6   4   2     8825.12     9182.25    215.63 o 
   7   4   2     9765.80     9065.45    200.39 o 
   8   4   2       78.61       89.94     65.76 o 
   9   4   2      788.42      539.38     79.51 o 
  10   4   2        4.96      -74.76     75.28 o 
  11   4   2       73.53       99.47     84.94 o 
  12   4   2     1206.24      892.24    131.46 o 
  13   4   2     4071.25     4412.56    220.54 o 
  14   4   2        4.65       33.07    126.87 o 
  15   4   2     4950.41     5007.66    264.71 o 
  16   4   2      131.37       66.66    177.14 o 
  17   4   2     1379.95     1731.76    277.81 o 
  18   4   2       38.39       14.84    168.09 o 
  19   4   2      394.40      375.90    212.71 o 
  20   4   2        4.72       16.27    117.63 o 
 -20   5   2      285.49      236.60    265.10 o 
 -19   5   2       33.87       57.03    166.15 o 
 -18   5   2       81.21      104.26    218.27 o 
 -17   5   2      173.44      187.31    198.38 o 
 -16   5   2      145.39      115.63    114.39 o 
 -15   5   2      893.47      854.39    173.65 o 
 -14   5   2      874.99      516.10    138.98 o 
 -13   5   2     5812.80     5587.15    297.05 o 
 -12   5   2      798.53      877.28    127.28 o 
 -11   5   2      673.22      826.76    125.61 o 
 -10   5   2      273.06      192.57     82.97 o 
  -9   5   2        1.02       -2.25     70.33 o 
  -8   5   2     2479.81     2820.89    128.89 o 
  -7   5   2     1037.08     1303.00     96.64 o 
  -6   5   2     1260.34     1469.47     91.49 o 
  -5   5   2      512.10      517.04     62.88 o 
  -4   5   2     2310.98     2478.72     92.82 o 
  -3   5   2     6188.97     6298.69    169.17 o 
  -2   5   2     8099.07     8219.31    179.84 o 
  -1   5   2     5986.88     5832.23    143.24 o 
   0   5   2       35.36      -47.66     47.25 o 
   1   5   2       10.00       19.32     44.20 o 
   2   5   2       32.43       73.61     52.96 o 
   3   5   2      151.54      119.19     62.60 o 
   4   5   2       36.71       10.45     47.85 o 
   5   5   2      530.01      646.09     71.27 o 
   6   5   2      482.25      449.60     72.24 o 
   7   5   2      500.24      550.18     79.55 o 
   8   5   2     1588.08     1326.58    101.58 o 
   9   5   2      125.09      136.81     72.39 o 
  10   5   2     2454.11     2306.29    135.46 o 
  11   5   2       79.04       17.72     65.11 o 
  12   5   2      165.26       -4.50     72.21 o 
  13   5   2      121.74      153.24     87.43 o 
  14   5   2       81.53       64.64     91.84 o 
  15   5   2       69.73      -23.31     90.87 o 
  16   5   2      272.16      299.33    110.26 o 
  17   5   2      164.47      136.03    117.01 o 
  18   5   2      142.91      214.02    158.93 o 
  19   5   2       34.67        7.12    138.45 o 
  20   5   2      125.67      126.24    139.27 o 
 -19   6   2       32.53      -64.51    197.41 o 
 -18   6   2        0.21      -58.67    123.92 o 
 -17   6   2       88.22       46.06     99.96 o 
 -16   6   2       41.33       54.79    106.70 o 
 -15   6   2        9.03      106.64     94.35 o 
 -14   6   2      304.05      258.97    112.57 o 
 -13   6   2      122.58       50.60    100.00 o 
 -12   6   2     2741.45     2719.91    190.14 o 
 -11   6   2     1921.77     2011.63    160.78 o 
 -10   6   2     3098.10     2890.42    151.43 o 
  -9   6   2     2302.95     2613.98    137.81 o 
  -8   6   2     5645.08     5299.15    178.24 o 
  -7   6   2     2090.06     1808.16    108.64 o 
  -6   6   2     3487.20     3824.53    131.74 o 
  -5   6   2     2440.27     2215.28     99.01 o 
  -4   6   2     4204.52     3542.62    114.32 o 
  -3   6   2     1300.33     1419.03     96.57 o 
  -2   6   2     4796.32     4295.79    142.79 o 
  -1   6   2     3326.65     2887.73    117.44 o 
   0   6   2    28922.93    28465.57    333.66 o 
   1   6   2    10491.14    10937.59    204.32 o 
   2   6   2    10935.81    11838.36    219.04 o 
   3   6   2     8293.68     8645.50    227.82 o 
   4   6   2     9924.64    10344.53    221.00 o 
   5   6   2     9814.05     9590.21    205.37 o 
   6   6   2     6514.47     6090.00    174.11 o 
   7   6   2     7670.23     8174.83    206.13 o 
   8   6   2    14793.35    15590.43    292.63 o 
   9   6   2     2213.74     2147.37    131.26 o 
  10   6   2     4858.75     5546.79    231.84 o 
  11   6   2      206.83      134.72     89.02 o 
  12   6   2     2743.64     2822.35    162.72 o 
  13   6   2      461.92      664.76    112.12 o 
  14   6   2     1539.46     1823.41    166.56 o 
  15   6   2     1662.02     1472.09    169.89 o 
  16   6   2      398.70      334.06    153.90 o 
  17   6   2      831.33      690.17    176.18 o 
  18   6   2      112.32      217.73    147.49 o 
  19   6   2      129.79       89.72    161.63 o 
 -19   7   2       14.68      -29.29    171.32 o 
 -18   7   2      206.31      198.71    129.53 o 
 -17   7   2       41.44       10.82     94.11 o 
 -16   7   2      132.62       85.64     99.71 o 
 -15   7   2      286.62      205.98    109.36 o 
 -14   7   2      341.10      525.48    131.17 o 
 -13   7   2     1993.37     2069.28    246.16 o 
 -12   7   2      617.21      421.90    128.38 o 
 -11   7   2      137.46      124.49     98.26 o 
 -10   7   2      649.79      374.51    101.99 o 
  -9   7   2      305.66      421.04    107.06 o 
  -8   7   2      234.95      201.51     73.88 o 
  -7   7   2       16.31       48.13     61.98 o 
  -6   7   2      508.93      561.21     75.26 o 
  -5   7   2        4.33      -51.23     53.86 o 
  -4   7   2     1476.47     1588.57     91.88 o 
  -3   7   2      489.07      341.39     77.55 o 
  -2   7   2      512.69      466.82     77.26 o 
  -1   7   2     4483.48     4387.82    151.42 o 
   0   7   2     1873.13     1643.96    104.23 o 
   1   7   2      511.55      805.46     83.73 o 
   2   7   2     2659.20     2781.90    124.45 o 
   3   7   2       67.85       -0.45     65.96 o 
   4   7   2       20.84      -46.40     68.50 o 
   5   7   2      584.21      431.25     74.67 o 
   6   7   2     1203.34     1082.67     93.14 o 
   7   7   2      458.43      236.32     73.69 o 
   8   7   2     1469.36      936.76    101.55 o 
   9   7   2        4.46      -87.33     73.86 o 
  10   7   2       19.72      -14.12     86.51 o 
  11   7   2       60.45       60.83     92.87 o 
  12   7   2      232.70      202.71    103.02 o 
  13   7   2       81.36      201.19    103.83 o 
  14   7   2       42.29      -83.61    111.37 o 
  15   7   2       40.78       49.71    127.29 o 
  16   7   2       19.37       59.45    125.92 o 
  17   7   2      255.60      236.29    154.95 o 
  18   7   2      215.55      128.65    153.35 o 
  19   7   2       47.49       13.10    161.28 o 
 -18   8   2       35.69      101.44    139.32 o 
 -17   8   2        1.91       53.41     95.01 o 
 -16   8   2       11.85      123.06    105.44 o 
 -15   8   2        0.88       41.26    101.10 o 
 -14   8   2      238.80      379.62    124.35 o 
 -13   8   2       23.74       -3.82     96.00 o 
 -12   8   2     1514.65     1932.29    170.64 o 
 -11   8   2      153.12      122.72    101.37 o 
 -10   8   2     2522.77     2736.39    181.32 o 
  -9   8   2      149.01       53.00     83.76 o 
  -8   8   2     1311.59     1274.39    136.29 o 
  -7   8   2      346.42      293.83     98.80 o 
  -6   8   2      748.55      673.81    103.72 o 
  -5   8   2       49.83       37.16     59.72 o 
  -4   8   2     3004.54     3025.61    150.79 o 
  -3   8   2       41.43      -14.44     63.56 o 
  -2   8   2      165.08      207.33     77.38 o 
  -1   8   2     4106.43     3954.76    198.20 o 
   0   8   2    11871.87    12086.00    253.01 o 
   1   8   2     2721.34     3013.88    190.32 o 
   2   8   2    14834.62    14449.78    275.69 o 
   3   8   2      117.43       71.18     77.25 o 
   4   8   2     2790.01     2539.24    139.30 o 
   5   8   2     2030.08     2287.82    123.73 o 
   6   8   2      535.32      524.22     82.17 o 
   7   8   2       73.21       20.00     76.62 o 
   8   8   2      232.27      219.50     85.60 o 
   9   8   2      124.94      -25.16     76.76 o 
  10   8   2      213.68      254.00     88.40 o 
  11   8   2      244.10      220.63     93.43 o 
  12   8   2     1568.22     1573.47    159.06 o 
  13   8   2       39.79      134.04    108.93 o 
  14   8   2      613.18      677.51    155.97 o 
  15   8   2      117.03      143.18    130.64 o 
  16   8   2      483.84      690.38    206.68 o 
  17   8   2        9.37      320.70    184.38 o 
  18   8   2      165.63      468.40    223.16 o 
 -17   9   2      265.31      202.55    117.75 o 
 -16   9   2      832.42      729.97    138.97 o 
 -15   9   2      116.80       91.86    109.66 o 
 -14   9   2      392.74      459.97    117.48 o 
 -13   9   2       19.99      -44.00     93.66 o 
 -12   9   2      489.02      373.84    100.97 o 
 -11   9   2      192.87       68.95    107.02 o 
 -10   9   2     2574.19     2460.78    191.73 o 
  -9   9   2      707.60      581.60    114.29 o 
  -8   9   2      996.60      866.07    123.33 o 
  -7   9   2      234.07      116.92     93.26 o 
  -6   9   2     1008.05      974.12    114.93 o 
  -5   9   2      148.22      115.24     85.97 o 
  -4   9   2        1.07       32.56     75.11 o 
  -3   9   2     1800.04     1682.58    127.35 o 
  -2   9   2      212.51       71.25     74.71 o 
  -1   9   2        8.51      -51.13     65.48 o 
   0   9   2     1825.19     1714.54    119.64 o 
   1   9   2      426.75      399.69     83.93 o 
   2   9   2     3096.24     2774.42    187.97 o 
   3   9   2       99.70      175.44     98.67 o 
   4   9   2       59.15       81.20     73.61 o 
   5   9   2       51.42      -47.47     77.08 o 
   6   9   2      102.74      145.45     80.35 o 
   7   9   2      136.53       57.52     80.83 o 
   8   9   2      960.53     1070.46    130.65 o 
   9   9   2       81.94       10.46     91.25 o 
  10   9   2      546.84      510.30    143.57 o 
  11   9   2      104.27       96.56    119.65 o 
  12   9   2        0.64      159.80    131.96 o 
  13   9   2      329.03      256.15    151.12 o 
  14   9   2        0.27      279.78    185.04 o 
  15   9   2      327.90      172.74    164.88 o 
  16   9   2      121.04     -105.01    305.82 o 
  17   9   2        4.68      -42.75    193.14 o 
 -17  10   2       67.55      237.50    199.13 o 
 -16  10   2       14.19      130.43    117.95 o 
 -15  10   2      300.97      241.49    128.05 o 
 -14  10   2       57.64      -88.43     90.05 o 
 -13  10   2      154.25      253.03    112.62 o 
 -12  10   2     1131.23     1040.39    139.51 o 
 -11  10   2       27.47       23.63     91.20 o 
 -10  10   2     1987.91     2280.66    175.39 o 
  -9  10   2      543.37      614.75    128.84 o 
  -8  10   2     1071.51     1234.40    140.42 o 
  -7  10   2     1749.81     1991.46    155.20 o 
  -6  10   2      755.89      437.51    126.02 o 
  -5  10   2      225.53      305.96    110.82 o 
  -4  10   2      261.73      281.87    108.42 o 
  -3  10   2     1601.41     1812.37    278.02 o 
  -2  10   2      644.59      849.20    135.33 o 
  -1  10   2     1209.23     1192.26    152.56 o 
   0  10   2     4635.24     4169.57    250.40 o 
   1  10   2       36.32      -29.65    112.44 o 
   2  10   2     3247.52     3332.60    216.37 o 
   3  10   2      239.16      289.66    118.44 o 
   4  10   2     3638.04     3516.39    230.98 o 
   5  10   2     3116.36     3419.87    191.24 o 
   6  10   2     1429.28     1981.47    165.22 o 
   7  10   2      414.90      411.43    147.08 o 
   8  10   2     1975.29     2102.93    203.57 o 
   9  10   2       20.17       36.50    133.38 o 
  10  10   2      880.84      854.03    149.50 o 
  11  10   2      414.19      456.78    245.93 o 
  12  10   2      512.46      599.13    277.72 o 
  13  10   2       11.32       14.08    158.49 o 
  14  10   2      210.69      455.15    185.28 o 
  15  10   2       64.47      358.01    197.67 o 
  16  10   2      667.70      978.52    302.16 o 
 -15  11   2      342.37      374.05    176.47 o 
 -14  11   2       24.40       90.49    147.21 o 
 -13  11   2      559.55      672.13    188.60 o 
 -12  11   2       10.28       47.11    133.19 o 
 -11  11   2      299.98      386.00    168.56 o 
 -10  11   2       55.64       65.57    135.96 o 
  -9  11   2      165.28      179.26    157.58 o 
  -8  11   2        0.05       94.30    152.76 o 
  -7  11   2       87.66      103.57    114.26 o 
  -6  11   2      222.14       90.54    143.41 o 
  -5  11   2      236.97       85.88    196.70 o 
  -4  11   2      125.10      152.14    118.94 o 
  -3  11   2     1755.30     1553.10    177.89 o 
  -2  11   2      169.36     -100.99    116.28 o 
  -1  11   2     1273.21     1447.29    166.73 o 
   0  11   2      716.34      781.62    166.79 o 
   1  11   2     1015.29      857.99    153.17 o 
   2  11   2      313.83      290.60    134.92 o 
   3  11   2      126.30       18.48    127.75 o 
   4  11   2      952.75     1068.12    167.51 o 
   5  11   2        9.56       13.31    123.65 o 
   6  11   2        4.13      156.27    119.46 o 
   7  11   2       95.46       84.87    121.46 o 
   8  11   2       62.60       58.15    129.86 o 
   9  11   2       89.61       13.69    130.73 o 
  10  11   2       58.03       42.06    122.96 o 
  11  11   2        4.56       90.27    144.27 o 
  12  11   2      118.06       -3.44    155.50 o 
  13  11   2      304.20      281.51    159.93 o 
  14  11   2      188.30      226.78    173.95 o 
  15  11   2       49.79      -17.78    161.47 o 
 -14  12   2        0.95     -100.49    114.81 o 
 -13  12   2      122.27      142.61    134.09 o 
 -12  12   2       27.11      -39.70    109.58 o 
 -11  12   2       61.18       18.42    119.66 o 
 -10  12   2        0.11      -32.77     93.32 o 
  -9  12   2      595.90      670.50    189.07 o 
  -8  12   2       19.71      -22.52    134.73 o 
  -7  12   2     2476.65     2568.33    377.90 o 
  -6  12   2        1.97     -220.70    182.93 o 
  -5  12   2     1489.03     1481.74    254.35 o 
  -4  12   2      210.54      -62.63    192.67 o 
  -3  12   2     1451.07     1590.00    279.80 o 
  -2  12   2      291.13      168.18    185.09 o 
  -1  12   2     2736.11     3120.30    325.22 o 
   0  12   2      608.62      767.74    229.50 o 
   1  12   2     1291.53     1367.43    240.72 o 
   2  12   2       21.64      -29.46    175.92 o 
   3  12   2     2581.22     3459.89    343.47 o 
   4  12   2      109.75       -2.96    169.61 o 
   5  12   2     6575.47     7534.39    475.40 o 
   6  12   2       64.96       20.67    114.80 o 
   7  12   2     2129.29     2298.09    222.51 o 
   8  12   2      483.99      383.48    167.75 o 
   9  12   2      517.01      538.69    154.10 o 
  10  12   2       79.73      107.68    143.84 o 
  11  12   2      457.29      588.23    212.24 o 
  12  12   2       60.27       79.66    112.46 o 
  13  12   2      664.89      843.07    401.11 o 
  14  12   2        2.15      -22.88    141.42 o 
 -13  13   2      422.88      168.46    159.82 o 
 -12  13   2        2.05       -6.81     81.45 o 
 -11  13   2      300.27      175.28    114.16 o 
 -10  13   2        6.15     -130.57    137.05 o 
  -9  13   2        3.25     -149.99    182.52 o 
  -8  13   2       91.81      167.97    214.54 o 
  -7  13   2       43.92      146.31    298.49 o 
  -6  13   2      120.05       69.95    175.08 o 
  -5  13   2       16.82       28.80    150.82 o 
  -4  13   2        4.26      -80.44    166.84 o 
  -3  13   2      852.28      790.65    232.11 o 
  -2  13   2      816.57      820.69    210.56 o 
  -1  13   2       74.00      -93.97    170.04 o 
   0  13   2       36.39     -116.99    204.32 o 
   1  13   2       10.80       17.08    218.46 o 
   2  13   2        1.08       17.79    193.84 o 
   3  13   2      565.11      545.00    213.65 o 
   4  13   2        6.93       36.46    196.28 o 
   5  13   2      111.90       85.51    182.16 o 
   6  13   2       13.58     -152.95    158.83 o 
   7  13   2      169.10      157.60    287.90 o 
   8  13   2        0.07       37.76    200.61 o 
   9  13   2        0.44      -95.97    163.36 o 
  10  13   2       18.53      169.48    188.50 o 
  11  13   2        8.02      108.32    320.89 o 
  12  13   2       11.16       40.72    302.97 o 
 -11  14   2       56.33       58.64    139.27 o 
 -10  14   2      243.94      358.57    219.90 o 
  -9  14   2      459.40      580.23    226.95 o 
  -8  14   2      222.15      -30.79    178.21 o 
  -7  14   2      354.07      515.51    203.21 o 
  -6  14   2      270.70      274.77    178.06 o 
  -5  14   2        3.18     -103.97    172.51 o 
  -4  14   2      328.35      238.30    235.70 o 
  -3  14   2        3.85      -90.93    147.33 o 
  -2  14   2      196.63      299.37    214.39 o 
  -1  14   2      284.12      385.60    216.35 o 
   0  14   2      630.73      993.57    246.89 o 
   1  14   2        1.00     -180.98    222.23 o 
   2  14   2     1663.04     2043.72    336.73 o 
   3  14   2      230.51      367.26    206.84 o 
   4  14   2      153.79       96.12    175.56 o 
   5  14   2      201.30       28.57    185.50 o 
   6  14   2      158.34      285.11    205.94 o 
   7  14   2       15.82      -44.91    184.35 o 
   8  14   2      395.38      585.98    232.96 o 
   9  14   2       67.94     -142.95    182.74 o 
  10  14   2      603.20     1199.67    365.68 o 
  -8  15   2      421.86      144.14    307.04 o 
  -7  15   2       52.88      135.17    180.92 o 
  -6  15   2      429.34      470.04    233.67 o 
  -5  15   2       44.39      -87.44    165.24 o 
  -4  15   2       25.70        8.92    232.30 o 
  -3  15   2      115.91      -52.99    195.08 o 
  -2  15   2        2.91       -5.06    231.72 o 
  -1  15   2       12.38       18.91    203.61 o 
   0  15   2      242.71      350.66    254.99 o 
   1  15   2        0.10     -121.91    188.08 o 
   2  15   2      105.92        1.04    192.96 o 
   3  15   2       48.39      -37.16    232.64 o 
   4  15   2       17.61      140.52    239.35 o 
   5  15   2        3.44     -172.18    185.09 o 
   6  15   2        0.31     -118.37    188.62 o 
   7  15   2      262.02      277.75    215.86 o 
   8  15   2       82.80     -147.99    222.12 o 
  -4  16   2      217.75      298.90    292.38 o 
  -3  16   2       52.21     -136.48    170.31 o 
  -2  16   2      211.82      382.33    236.07 o 
  -1  16   2        0.53     -336.22    233.59 o 
   0  16   2      396.97      494.07    258.46 o 
   1  16   2      127.02      187.16    228.67 o 
   2  16   2      444.14      504.38    292.38 o 
   3  16   2        2.02      -66.29    214.69 o 
   4  16   2      207.11       39.51    250.81 o 
 -21   0   3      228.73      105.06    320.07 o 
 -19   0   3       50.59     -201.98    212.57 o 
 -17   0   3       54.57     -171.03    280.98 o 
 -15   0   3      232.10      181.62    206.87 o 
 -13   0   3      986.48      293.20    201.98 o 
 -11   0   3     8028.27     8895.28    550.56 o 
  -9   0   3     2199.56     1663.90    249.22 o 
  -7   0   3     2755.03     3528.14    292.38 o 
  -5   0   3      286.88      165.33    150.67 o 
  -3   0   3     2749.53     3182.01    225.60 o 
  -1   0   3    18233.40    18649.80    385.23 o 
   1   0   3    16492.59    18522.50    276.46 o 
   3   0   3     1149.10     1265.91    141.74 o 
   5   0   3     3329.23     3695.37    201.27 o 
   7   0   3    17913.77    19006.91    491.92 o 
   9   0   3      553.12      615.76    182.35 o 
  11   0   3      422.39      376.43    152.09 o 
  13   0   3      237.49      114.84    280.98 o 
  15   0   3      898.96      590.47    343.69 o 
  17   0   3        1.12      -74.93    223.97 o 
  19   0   3      478.10      691.46    325.77 o 
  21   0   3      161.94      326.59    297.27 o 
 -21   1   3      135.99       66.31    194.69 o 
 -20   1   3        2.67       27.27    218.51 o 
 -19   1   3      284.80       70.96    220.71 o 
 -18   1   3      149.87      226.10    176.48 o 
 -17   1   3       60.41      159.17    177.96 o 
 -16   1   3       13.41     -111.95    134.22 o 
 -15   1   3      155.52      357.99    167.92 o 
 -14   1   3        9.67      -13.39    167.40 o 
 -13   1   3     1010.70      715.17    176.07 o 
 -12   1   3       13.09      101.43    120.16 o 
 -11   1   3     5400.41     5153.83    306.00 o 
 -10   1   3      818.20      714.91    153.07 o 
  -9   1   3    12676.47    12203.50    415.18 o 
  -8   1   3      628.57      373.09    109.04 o 
  -7   1   3     6705.71     6463.52    270.08 o 
  -6   1   3     2120.56     2162.63    156.63 o 
  -5   1   3      135.72        1.63     85.59 o 
  -4   1   3     6393.80     5996.06    174.70 o 
  -3   1   3     9329.62     9888.77    200.59 o 
  -2   1   3     1369.19     1431.65     91.60 o 
  -1   1   3     2291.35     2368.65     85.58 o 
   0   1   3     1201.43     1424.17     51.44 o 
   1   1   3       11.62       68.04     37.99 o 
   2   1   3     1661.95     1775.92     67.52 o 
   3   1   3   127557.77   136173.98    632.32 o 
   4   1   3     6809.15     6756.90    139.52 o 
   5   1   3    24306.72    24559.83    313.44 o 
   6   1   3     8405.71     8502.03    179.08 o 
   7   1   3       42.42      117.95     65.09 o 
   8   1   3      876.15      976.04     93.02 o 
   9   1   3     8379.71     8228.82    210.40 o 
  10   1   3     1096.15     1227.46    151.45 o 
  11   1   3    11931.75    12624.65    395.24 o 
  12   1   3     2465.48     2125.67    204.13 o 
  13   1   3      102.14       53.44    141.63 o 
  14   1   3     2140.66     1904.52    251.87 o 
  15   1   3      928.76      805.57    225.82 o 
  16   1   3      162.95      268.83    176.70 o 
  17   1   3      975.48     1060.54    250.48 o 
  18   1   3      272.07      501.25    249.29 o 
  19   1   3      672.96     1330.81    263.69 o 
  20   1   3       53.74      113.44    181.27 o 
  21   1   3      202.55      142.13    202.02 o 
 -21   2   3      158.16      274.83    250.45 o 
 -20   2   3       22.13      -79.87    183.96 o 
 -19   2   3      174.28      140.87    228.09 o 
 -18   2   3      275.54       71.01    168.33 o 
 -17   2   3      881.15     1152.55    257.05 o 
 -16   2   3      208.52      473.52    180.62 o 
 -15   2   3      423.41      285.71    180.46 o 
 -14   2   3     3010.83     2996.16    289.82 o 
 -13   2   3     1075.60      809.81    178.70 o 
 -12   2   3     2288.17     1719.60    231.71 o 
 -11   2   3     3105.13     3233.75    265.09 o 
 -10   2   3      853.54      922.05    162.48 o 
  -9   2   3     4479.04     3809.01    202.75 o 
  -8   2   3       19.48       17.59     95.65 o 
  -7   2   3     2926.92     2693.96    153.56 o 
  -6   2   3     5047.04     5176.03    189.77 o 
  -5   2   3     2910.30     2704.26    140.06 o 
  -4   2   3    14689.44    14996.65    274.80 o 
  -3   2   3      213.24       84.76     64.13 o 
  -2   2   3     5918.28     6477.60    137.23 o 
  -1   2   3     2878.44     3303.48     72.37 o 
   0   2   3     1483.02     1497.74     72.99 o 
   1   2   3     7743.58     8688.14    115.56 o 
   2   2   3     9341.60    10323.65    127.74 o 
   3   2   3    41382.44    43175.44    318.80 o 
   4   2   3      842.63      897.89     61.75 o 
   5   2   3       80.06       56.91     47.55 o 
   6   2   3     3873.56     4018.84    132.01 o 
   7   2   3      177.72      128.31     71.28 o 
   8   2   3       96.65       72.79     77.11 o 
   9   2   3     6336.74     6574.93    213.51 o 
  10   2   3      227.29      313.20     92.15 o 
  11   2   3      160.79       68.10     84.63 o 
  12   2   3      138.44      243.23     97.37 o 
  13   2   3      259.35      126.44    132.38 o 
  14   2   3        3.50      -79.63    130.96 o 
  15   2   3       78.59     -220.31    199.57 o 
  16   2   3       36.25     -129.36    209.99 o 
  17   2   3      472.45      495.38    212.29 o 
  18   2   3        1.29      208.51    196.33 o 
  19   2   3      983.71     1253.51    297.68 o 
  20   2   3       13.70      -80.90    162.87 o 
 -21   3   3      168.35      175.40    211.86 o 
 -20   3   3      232.62      228.22    207.61 o 
 -19   3   3       10.47      -75.84    198.91 o 
 -18   3   3      652.08      766.74    220.58 o 
 -17   3   3       39.99     -114.04    144.56 o 
 -16   3   3     1211.10      948.70    213.65 o 
 -15   3   3       35.18     -194.88    179.86 o 
 -14   3   3       28.53       40.18    199.94 o 
 -13   3   3        1.96      -75.58    125.34 o 
 -12   3   3      877.36      988.73    176.39 o 
 -11   3   3      833.12      791.15    126.16 o 
 -10   3   3     5420.43     5275.14    249.19 o 
  -9   3   3     2716.94     2565.32    182.54 o 
  -8   3   3    14047.75    15009.36    360.30 o 
  -7   3   3     4896.67     5342.99    210.30 o 
  -6   3   3    14991.56    14965.40    331.50 o 
  -5   3   3      376.59      322.30     82.52 o 
  -4   3   3    13501.55    12626.95    268.28 o 
  -3   3   3     7518.31     6843.36    157.61 o 
  -2   3   3      252.86      261.05     60.28 o 
  -1   3   3    33796.75    35947.16    428.35 o 
   0   3   3    22776.12    23888.88    584.77 o 
   1   3   3     3228.26     3416.80    256.41 o 
   2   3   3    11546.37    11907.84    191.72 o 
   3   3   3    14635.92    15263.73    225.40 o 
   4   3   3     1552.79     1660.30     82.10 o 
   5   3   3     5988.16     5754.88    139.46 o 
   6   3   3    35943.10    35453.42    596.61 o 
   7   3   3     1783.49     1767.54    101.81 o 
   8   3   3     6577.58     5932.40    169.59 o 
   9   3   3     1357.30     1602.77    130.69 o 
  10   3   3      112.38      -31.47     78.39 o 
  11   3   3      797.80      728.78    114.29 o 
  12   3   3      217.36      210.81     99.20 o 
  13   3   3       28.29       76.72    102.91 o 
  14   3   3     1621.40     1855.58    172.74 o 
  15   3   3       33.75       21.44    165.11 o 
  16   3   3     1052.23     1646.31    277.53 o 
  17   3   3      137.90     -107.84    170.90 o 
  18   3   3      507.11      631.90    220.51 o 
  19   3   3      208.01      278.39    214.25 o 
  20   3   3      197.61       87.82    166.15 o 
 -20   4   3       49.27      232.67    189.42 o 
 -19   4   3       93.06       -3.35    173.66 o 
 -18   4   3      182.99      138.58    208.93 o 
 -17   4   3       24.44     -129.17    148.36 o 
 -16   4   3      594.54      413.28    180.78 o 
 -15   4   3      519.79      390.83    178.51 o 
 -14   4   3     2783.80     2658.10    295.72 o 
 -13   4   3      366.24      373.63    137.08 o 
 -12   4   3     5209.97     5266.99    269.89 o 
 -11   4   3       12.46       32.65     96.49 o 
 -10   4   3     2773.53     2588.40    194.41 o 
  -9   4   3      844.52      802.07    114.90 o 
  -8   4   3     3177.46     2660.55    169.73 o 
  -7   4   3    11865.04    10762.55    255.17 o 
  -6   4   3     1510.73     1757.17    112.16 o 
  -5   4   3     6367.65     6889.38    218.77 o 
  -4   4   3       37.13       80.96     66.18 o 
  -3   4   3      669.09      585.74     75.42 o 
  -2   4   3    31503.79    30911.30    320.21 o 
  -1   4   3     4390.51     4936.86    114.87 o 
   0   4   3     2153.63     2721.77    131.62 o 
   1   4   3     1326.85     1124.36    105.42 o 
   2   4   3        3.29       47.25     49.20 o 
   3   4   3     1121.56     1208.74     69.78 o 
   4   4   3      473.81      492.02     65.35 o 
   5   4   3     1814.57     1630.07     92.17 o 
   6   4   3     1810.61     1883.36    104.47 o 
   7   4   3     1023.15      934.27     85.40 o 
   8   4   3       71.94      126.49     68.92 o 
   9   4   3       23.68       11.08     62.68 o 
  10   4   3       25.10      -45.30     62.45 o 
  11   4   3       14.68       33.13     81.74 o 
  12   4   3      913.47      776.80    101.28 o 
  13   4   3       73.38       -4.06     77.05 o 
  14   4   3        0.96        7.21    100.29 o 
  15   4   3      147.39      113.46    110.39 o 
  16   4   3      671.86      647.17    160.37 o 
  17   4   3      333.48       99.11    115.36 o 
  18   4   3        2.17      -42.49    100.58 o 
  19   4   3        5.26      -36.94    127.26 o 
  20   4   3      160.61      153.07    113.23 o 
 -20   5   3       41.26        4.25    186.38 o 
 -19   5   3       52.98       56.47    175.53 o 
 -18   5   3      198.07      116.59    150.82 o 
 -17   5   3        0.78       -9.13    158.60 o 
 -16   5   3      231.49      191.44    161.05 o 
 -15   5   3       36.02      -81.06    133.13 o 
 -14   5   3      254.00      255.02    125.15 o 
 -13   5   3     1482.90     1423.44    182.35 o 
 -12   5   3      802.58      687.29    134.65 o 
 -11   5   3      983.06     1077.66    133.92 o 
 -10   5   3     2693.44     3111.93    176.54 o 
  -9   5   3      413.59      385.31     88.73 o 
  -8   5   3     7792.06     7039.96    231.05 o 
  -7   5   3     2608.10     2296.60    138.43 o 
  -6   5   3    29798.95    29184.26    319.53 o 
  -5   5   3     1277.94     1166.15     74.33 o 
  -4   5   3     4319.19     3968.89     99.48 o 
  -3   5   3     1560.47     1500.99     66.39 o 
  -2   5   3     7643.57     7169.24    166.50 o 
  -1   5   3     7741.84     7471.94    151.75 o 
   0   5   3    17261.88    16377.18    207.65 o 
   1   5   3     3017.14     2925.41     89.96 o 
   2   5   3     7722.01     7851.97    223.94 o 
   3   5   3     2791.05     2910.19    114.69 o 
   4   5   3    15324.99    15514.19    278.13 o 
   5   5   3      136.00       14.27     61.03 o 
   6   5   3    35831.55    38333.54    501.00 o 
   7   5   3      918.60      853.27     90.75 o 
   8   5   3    12636.75    12735.22    255.93 o 
   9   5   3     1442.60     1510.72    116.70 o 
  10   5   3     1194.79      841.18    100.60 o 
  11   5   3       91.20      103.55     86.29 o 
  12   5   3      131.86      289.55    102.83 o 
  13   5   3       84.85      109.92     96.82 o 
  14   5   3     5713.59     6150.12    273.86 o 
  15   5   3      189.13       57.40    107.97 o 
  16   5   3     1782.34     1716.24    175.85 o 
  17   5   3       12.40       41.95    106.35 o 
  18   5   3      591.65      453.64    259.81 o 
  19   5   3        7.29       18.00    159.09 o 
  20   5   3      353.20      291.82    169.89 o 
 -19   6   3      261.75      287.41    149.23 o 
 -18   6   3        6.18       -4.96    138.42 o 
 -17   6   3       63.79       10.72     93.54 o 
 -16   6   3        0.77       19.48    111.68 o 
 -15   6   3      133.28      195.10     98.39 o 
 -14   6   3     1171.27     1010.41    144.78 o 
 -13   6   3       24.23     -101.87    103.67 o 
 -12   6   3     1011.57     1098.98    135.23 o 
 -11   6   3       78.85       76.53     96.48 o 
 -10   6   3       18.87       28.19     80.57 o 
  -9   6   3      849.62      788.95    108.66 o 
  -8   6   3      304.74      245.20     89.86 o 
  -7   6   3     2463.32     2376.52    116.33 o 
  -6   6   3      546.95      579.65     69.77 o 
  -5   6   3     1302.19     1036.64     74.65 o 
  -4   6   3      796.86      762.11     64.25 o 
  -3   6   3     1336.01     1442.09    101.46 o 
  -2   6   3     1248.38     1070.84     84.60 o 
  -1   6   3     1646.24     1573.48     89.97 o 
   0   6   3     1211.57     1450.63    137.74 o 
   1   6   3     4239.09     3881.15    118.07 o 
   2   6   3      316.33      227.01     61.22 o 
   3   6   3      133.07       69.37     53.88 o 
   4   6   3      537.79      481.57     70.26 o 
   5   6   3       76.32       -5.80     60.03 o 
   6   6   3      741.99      524.55     80.21 o 
   7   6   3      439.11      230.53     75.89 o 
   8   6   3       45.90        3.08     68.42 o 
   9   6   3     2901.47     2970.58    148.96 o 
  10   6   3      292.39      252.22     91.46 o 
  11   6   3      178.11      117.26     85.27 o 
  12   6   3      160.40      136.87    103.59 o 
  13   6   3     1595.24     1627.21    173.59 o 
  14   6   3      342.02      141.84    124.76 o 
  15   6   3       76.05        7.76    100.78 o 
  16   6   3      194.08       87.57    116.92 o 
  17   6   3      129.26      117.80    114.29 o 
  18   6   3        1.64      -54.29    138.64 o 
  19   6   3       31.22       31.93    138.45 o 
 -19   7   3       63.42       99.77    125.88 o 
 -18   7   3       53.46      166.84    125.65 o 
 -17   7   3       30.38       56.09     94.85 o 
 -16   7   3       52.28       38.77     95.38 o 
 -15   7   3        1.40      -89.07    101.64 o 
 -14   7   3       18.00      -20.82     88.34 o 
 -13   7   3      634.08      769.31    128.21 o 
 -12   7   3      634.68      524.26    118.59 o 
 -11   7   3     2766.28     2617.37    174.50 o 
 -10   7   3      706.19      687.55    115.39 o 
  -9   7   3     5003.69     4191.15    202.54 o 
  -8   7   3      776.41      623.99    107.27 o 
  -7   7   3     4767.69     4954.68    198.62 o 
  -6   7   3     1414.11     1462.43     92.66 o 
  -5   7   3     2911.72     2886.62    111.44 o 
  -4   7   3       15.62       42.32     53.08 o 
  -3   7   3     5561.12     5860.58    182.76 o 
  -2   7   3     1441.84     1632.53    101.49 o 
  -1   7   3    25264.78    24799.13    332.05 o 
   0   7   3     1172.05     1281.05     87.86 o 
   1   7   3    19274.31    19377.71    347.08 o 
   2   7   3       22.56        7.70     56.08 o 
   3   7   3     5103.59     4689.51    153.72 o 
   4   7   3       19.16        2.40     57.68 o 
   5   7   3     5280.77     5450.53    168.16 o 
   6   7   3     2631.11     2420.21    125.00 o 
   7   7   3     7206.25     7226.10    205.95 o 
   8   7   3       13.78      -14.66     74.38 o 
   9   7   3     6706.07     7862.99    230.88 o 
  10   7   3     1005.31     1091.29    117.87 o 
  11   7   3     3280.62     3611.14    181.48 o 
  12   7   3      526.30      171.06     99.64 o 
  13   7   3     2794.49     2969.37    202.81 o 
  14   7   3        0.39     -170.28    117.20 o 
  15   7   3      373.19      618.55    176.40 o 
  16   7   3      228.71      287.24    146.99 o 
  17   7   3      416.39      679.78    175.05 o 
  18   7   3       43.51       90.96    395.82 o 
 -18   8   3        0.11       34.59     94.76 o 
 -17   8   3      271.46      137.95     93.36 o 
 -16   8   3        5.79      105.56    109.74 o 
 -15   8   3      565.44      684.07    141.64 o 
 -14   8   3      111.62       27.20     84.30 o 
 -13   8   3      839.28     1015.52    135.68 o 
 -12   8   3      126.60      102.48     96.10 o 
 -11   8   3     2696.33     2490.74    241.57 o 
 -10   8   3        5.03      -34.23     91.59 o 
  -9   8   3     2819.96     3105.59    185.68 o 
  -8   8   3      761.20      890.16    115.84 o 
  -7   8   3     1819.01     1742.95    146.33 o 
  -6   8   3       64.52       42.56     84.40 o 
  -5   8   3      420.62      421.22     88.70 o 
  -4   8   3      594.93      788.46     74.63 o 
  -3   8   3     1094.02     1059.62    105.07 o 
  -2   8   3       17.38      -52.59     62.49 o 
  -1   8   3      251.14      241.56     66.65 o 
   0   8   3     3403.15     3670.17    141.85 o 
   1   8   3     4700.53     4354.86    148.22 o 
   2   8   3      930.24      982.38     92.28 o 
   3   8   3     2823.92     2652.48    131.92 o 
   4   8   3      334.35      260.19     79.33 o 
   5   8   3      404.98      519.92     78.58 o 
   6   8   3      402.21      494.83     83.05 o 
   7   8   3     1034.43     1030.30    104.49 o 
   8   8   3      360.78      169.77     86.41 o 
   9   8   3     1128.39     1319.44    120.50 o 
  10   8   3      453.69      698.20    110.09 o 
  11   8   3       73.78       45.80     89.81 o 
  12   8   3      121.14       -3.25    139.98 o 
  13   8   3       41.82        4.12    152.23 o 
  14   8   3      501.51      408.80    168.90 o 
  15   8   3       77.14      108.14    193.09 o 
  16   8   3       94.16      186.50    165.92 o 
  17   8   3      114.65      221.85    206.05 o 
  18   8   3        0.45      -59.75    174.28 o 
 -17   9   3       39.83       25.38     90.11 o 
 -16   9   3      183.27      216.98    104.95 o 
 -15   9   3       16.94      -17.78    130.17 o 
 -14   9   3      260.95      323.61    114.66 o 
 -13   9   3      868.48     1040.66    138.27 o 
 -12   9   3       73.33       85.81    107.36 o 
 -11   9   3     1330.38     1460.25    153.06 o 
 -10   9   3        2.10       47.48     95.04 o 
  -9   9   3     2788.38     2794.76    184.45 o 
  -8   9   3      346.62      551.03    126.06 o 
  -7   9   3     1995.74     2548.02    173.45 o 
  -6   9   3      860.63      785.48    109.10 o 
  -5   9   3      796.13      807.53    107.11 o 
  -4   9   3      950.00      734.74    102.95 o 
  -3   9   3      368.60      490.74    121.04 o 
  -2   9   3     3653.98     3902.49    224.58 o 
  -1   9   3     2032.02     1994.12    172.76 o 
   0   9   3      298.46      239.42    105.60 o 
   1   9   3     1105.58      926.16    133.67 o 
   2   9   3        0.58       41.29     97.91 o 
   3   9   3     2569.08     2350.00    178.21 o 
   4   9   3     1787.66     2073.48    184.47 o 
   5   9   3      506.83      720.01    112.24 o 
   6   9   3     1595.22     1793.29    147.99 o 
   7   9   3      630.97      619.37    115.19 o 
   8   9   3        9.62      -17.41     85.48 o 
   9   9   3      663.79      702.13    131.62 o 
  10   9   3        3.78      -33.93     95.05 o 
  11   9   3      264.99      357.14    132.40 o 
  12   9   3       42.11     -123.64    163.78 o 
  13   9   3        2.71      -22.95    115.65 o 
  14   9   3        3.98      239.78    181.19 o 
  15   9   3       83.17      215.99    167.33 o 
  16   9   3       84.10      244.88    196.97 o 
  17   9   3      104.73      146.23    171.43 o 
 -16  10   3      398.58      331.61    122.72 o 
 -15  10   3      127.84      156.40    113.19 o 
 -14  10   3      517.74      544.55    130.11 o 
 -13  10   3       47.51      -28.13     89.13 o 
 -12  10   3      596.30      652.08    122.50 o 
 -11  10   3      205.01      163.28    107.53 o 
 -10  10   3     1105.87     1384.12    178.40 o 
  -9  10   3      399.93      250.62    136.97 o 
  -8  10   3      111.86       67.94    115.69 o 
  -7  10   3       13.24      -21.06    103.34 o 
  -6  10   3       79.50      118.25    112.26 o 
  -5  10   3      218.78       36.78    107.66 o 
  -4  10   3     2120.46     2108.96    186.35 o 
  -3  10   3       67.91       90.73    108.87 o 
  -2  10   3     1431.74     1387.88    165.46 o 
  -1  10   3        0.40      -98.07     96.40 o 
   0  10   3       98.18       11.95    106.72 o 
   1  10   3     1526.17     1581.09    166.58 o 
   2  10   3      442.08      323.06    123.67 o 
   3  10   3      314.01      159.23    108.45 o 
   4  10   3        0.54       38.07    114.89 o 
   5  10   3      879.36      662.19    122.75 o 
   6  10   3       61.87       20.14     90.87 o 
   7  10   3      451.26      454.63    113.57 o 
   8  10   3        6.74      129.06    132.45 o 
   9  10   3       73.93      -84.37    124.43 o 
  10  10   3       25.10      -40.63    104.19 o 
  11  10   3       42.08      -32.36    138.45 o 
  12  10   3      688.94      879.85    294.83 o 
  13  10   3       23.44      -32.64    168.24 o 
  14  10   3      601.07      507.00    215.44 o 
  15  10   3      146.05      135.91    194.45 o 
  16  10   3      105.26       86.17    167.74 o 
 -15  11   3        3.33      -63.79    121.03 o 
 -14  11   3      188.16      122.42    164.11 o 
 -13  11   3        7.53       18.83    104.93 o 
 -12  11   3        0.49       10.42    143.34 o 
 -11  11   3      159.39      151.15    143.72 o 
 -10  11   3      398.30      294.98    129.49 o 
  -9  11   3      218.39      365.68    137.05 o 
  -8  11   3     1973.04     2010.92    206.20 o 
  -7  11   3     1596.54     1377.06    197.88 o 
  -6  11   3     1542.02     1369.31    169.18 o 
  -5  11   3      487.06      467.17    135.45 o 
  -4  11   3     2106.36     2502.59    247.79 o 
  -3  11   3        9.01       15.82    127.78 o 
  -2  11   3     2215.24     2270.51    206.20 o 
  -1  11   3      506.17      278.57    121.28 o 
   0  11   3      533.22      501.05    155.37 o 
   1  11   3      333.56      242.82    130.22 o 
   2  11   3     3407.15     4157.23    261.26 o 
   3  11   3     1275.18     1196.82    188.61 o 
   4  11   3     4770.36     4751.31    273.92 o 
   5  11   3     2401.54     2735.30    186.49 o 
   6  11   3     2221.70     2491.34    227.19 o 
   7  11   3     1076.54     1342.12    180.99 o 
   8  11   3      411.39      426.51    143.93 o 
   9  11   3      408.22      402.68    144.66 o 
  10  11   3      590.20      865.68    176.35 o 
  11  11   3      360.76      508.41    166.98 o 
  12  11   3      329.48      465.46    276.09 o 
  13  11   3      103.91      100.59    138.31 o 
  14  11   3      304.48      423.20    196.66 o 
  15  11   3      169.11      581.45    209.58 o 
 -14  12   3      235.65      197.09    143.63 o 
 -13  12   3        7.75        3.52     98.42 o 
 -12  12   3      500.18      256.18    133.85 o 
 -11  12   3       11.28      -56.25    187.73 o 
 -10  12   3      105.88       31.71    125.23 o 
  -9  12   3      104.77      179.78    174.31 o 
  -8  12   3       41.28       62.20    141.06 o 
  -7  12   3        3.22      160.85    173.35 o 
  -6  12   3        2.24      217.37    174.35 o 
  -5  12   3      190.63       26.74    143.54 o 
  -4  12   3      113.15       -8.20    160.31 o 
  -3  12   3        0.98       10.18    167.44 o 
  -2  12   3       30.94     -128.08    195.50 o 
  -1  12   3      162.91       88.38    205.82 o 
   0  12   3      155.02      184.02    210.75 o 
   1  12   3      359.29      468.49    144.13 o 
   2  12   3      333.38      254.72    131.15 o 
   3  12   3      102.19       98.86    135.07 o 
   4  12   3      121.05       28.18    125.16 o 
   5  12   3        0.20       37.40    133.22 o 
   6  12   3       84.32      -43.82    112.25 o 
   7  12   3        9.72       48.49    136.02 o 
   8  12   3       47.50      122.95    132.23 o 
   9  12   3        9.40      -34.76    115.61 o 
  10  12   3        1.59       97.02    161.22 o 
  11  12   3       23.53       67.39    183.41 o 
  12  12   3      101.42      187.87    195.64 o 
  13  12   3        6.26      149.76    138.47 o 
  14  12   3       87.03       97.86    156.51 o 
 -12  13   3       44.12       83.95    127.22 o 
 -11  13   3      200.99      203.28    134.03 o 
 -10  13   3      439.82      186.95    136.30 o 
  -9  13   3       40.59       18.57    144.42 o 
  -8  13   3      894.03     1030.28    241.19 o 
  -7  13   3       36.64       93.27    179.41 o 
  -6  13   3      436.47      793.94    210.82 o 
  -5  13   3      425.38      540.72    209.97 o 
  -4  13   3      638.80      830.33    209.72 o 
  -3  13   3      862.70      609.70    237.54 o 
  -2  13   3      685.58      779.90    227.72 o 
  -1  13   3      556.43      739.24    225.83 o 
   0  13   3       22.97     -100.63    149.93 o 
   1  13   3     1673.97     1895.15    385.64 o 
   2  13   3      501.01      571.91    219.67 o 
   3  13   3      444.25      438.40    184.66 o 
   4  13   3     3290.53     3676.19    381.50 o 
   5  13   3      155.86       85.36    180.91 o 
   6  13   3     1695.60     1954.94    288.19 o 
   7  13   3      732.36      552.08    215.96 o 
   8  13   3      382.88      333.25    223.18 o 
   9  13   3      656.11      904.84    381.97 o 
  10  13   3      204.14      315.19    333.92 o 
  11  13   3      628.62      860.86    314.37 o 
  12  13   3       58.35      199.54    314.37 o 
 -10  14   3      355.46      291.32    145.08 o 
  -9  14   3      139.16      303.15    201.31 o 
  -8  14   3       42.45      122.31    221.90 o 
  -7  14   3      379.63      226.76    227.09 o 
  -6  14   3        6.27        4.33    189.09 o 
  -5  14   3       44.07      -85.42    207.57 o 
  -4  14   3      283.94      407.97    239.94 o 
  -3  14   3        0.25       -2.15    164.20 o 
  -2  14   3      532.09      387.60    242.73 o 
  -1  14   3        2.50        8.21    182.96 o 
   0  14   3        9.44      -64.42    349.39 o 
   1  14   3      459.74      457.98    305.01 o 
   2  14   3       98.75       80.52    233.21 o 
   3  14   3        3.30      -17.44    179.68 o 
   4  14   3      417.36      244.67    232.45 o 
   5  14   3        1.57      139.00    227.58 o 
   6  14   3       11.67       38.62    217.44 o 
   7  14   3        2.74     -114.83    257.36 o 
   8  14   3       26.89      -10.08    175.51 o 
   9  14   3       40.08      117.28    258.18 o 
  10  14   3        0.78      -34.21    237.00 o 
  -8  15   3      209.83      141.77    241.01 o 
  -7  15   3       85.74      126.70    200.14 o 
  -6  15   3       18.03      121.51    230.38 o 
  -5  15   3      137.19       18.36    206.10 o 
  -4  15   3        0.08      -93.30    217.45 o 
  -3  15   3      183.93       99.40    181.53 o 
  -2  15   3       22.63      122.60    203.03 o 
  -1  15   3      650.24      867.01    253.11 o 
   0  15   3       18.05      122.79    208.49 o 
   1  15   3      549.29     1002.15    311.52 o 
   2  15   3       46.91       54.66    194.99 o 
   3  15   3      223.23      117.55    185.69 o 
   4  15   3       70.82       -5.12    203.51 o 
   5  15   3        2.46     -117.42    188.17 o 
   6  15   3      100.97      -35.20    232.30 o 
   7  15   3       14.64       29.88    249.62 o 
  -3  16   3        1.39       48.72    211.19 o 
  -2  16   3       41.08      -26.55    250.32 o 
  -1  16   3       95.73      181.49    224.61 o 
   0  16   3        2.32     -129.71    185.07 o 
   1  16   3      236.87      157.41    224.72 o 
   2  16   3        0.59       41.15    183.79 o 
   3  16   3      114.80      412.92    317.63 o 
 -20   0   4      436.84      524.50    355.91 o 
 -18   0   4      565.74      578.25    274.47 o 
 -16   0   4      112.48     -104.25    176.73 o 
 -14   0   4      314.70      459.34    273.65 o 
 -12   0   4     3489.37     3223.54    373.83 o 
 -10   0   4    12347.45    12462.52    633.63 o 
  -8   0   4     8653.72     8214.41    468.30 o 
  -6   0   4     9798.76    10744.87    469.12 o 
  -4   0   4    32713.55    33158.99    706.93 o 
  -2   0   4   378234.97   407902.66   3073.69 o 
   0   0   4     4584.13     4475.26    158.06 o 
   2   0   4    19064.56    21200.88    360.78 o 
   4   0   4    56763.70    55950.89    908.98 o 
   6   0   4    26026.78    25674.59   1292.51 o 
   8   0   4    29264.96    27959.50    618.22 o 
  10   0   4    28317.75    29913.09   1217.18 o 
  12   0   4    12944.52    15401.93    567.06 o 
  14   0   4     1112.95     1096.23    311.93 o 
  16   0   4     1992.02     1856.92    380.34 o 
  18   0   4     1805.96     2723.48    458.53 o 
  20   0   4      869.31     1265.64    442.24 o 
 -21   1   4        9.16       75.53    197.64 o 
 -20   1   4      804.50      454.25    201.56 o 
 -19   1   4       91.31       35.05    175.33 o 
 -18   1   4     1088.80     1231.51    247.46 o 
 -17   1   4      229.13      114.35    156.66 o 
 -16   1   4      160.41      162.83    150.80 o 
 -15   1   4       17.08     -135.75    140.72 o 
 -14   1   4       27.86       81.37    144.39 o 
 -13   1   4      147.77      -42.26    182.03 o 
 -12   1   4     4585.66     4852.07    315.79 o 
 -11   1   4      485.22      395.91    131.55 o 
 -10   1   4     7899.96     7437.08    351.29 o 
  -9   1   4     2166.45     2268.99    234.15 o 
  -8   1   4      712.14      510.99    142.07 o 
  -7   1   4      348.10      202.64    120.35 o 
  -6   1   4     2661.09     2730.39    180.82 o 
  -5   1   4      449.95      647.87    123.74 o 
  -4   1   4      763.07      558.71    138.45 o 
  -3   1   4     6626.83     6311.77    209.01 o 
  -2   1   4    30158.38    29987.60    687.79 o 
  -1   1   4      783.55     1064.22     79.27 o 
   0   1   4      615.85      799.17     52.22 o 
   1   1   4     3287.37     3364.21     92.82 o 
   2   1   4    59286.79    62881.07    387.75 o 
   3   1   4        7.88       60.11     54.35 o 
   4   1   4      416.23      305.62     62.27 o 
   5   1   4        0.23       50.34     54.77 o 
   6   1   4       93.88      115.43     53.62 o 
   7   1   4      695.40      739.02     82.06 o 
   8   1   4     2119.64     2173.53    121.03 o 
   9   1   4     1464.31     1601.40    115.52 o 
  10   1   4     1672.93     1518.38    147.98 o 
  11   1   4        1.66      -26.59    110.28 o 
  12   1   4     1413.24     1285.76    178.02 o 
  13   1   4       26.21       70.41    127.56 o 
  14   1   4       84.04      165.39    148.38 o 
  15   1   4       95.08       19.31    153.71 o 
  16   1   4      550.86      643.73    241.80 o 
  17   1   4        2.96     -101.39    150.33 o 
  18   1   4      433.90      549.79    231.11 o 
  19   1   4       42.99       77.73    172.44 o 
  20   1   4      260.89      401.33    222.60 o 
 -21   2   4        1.38       42.00    198.96 o 
 -20   2   4      770.13     1091.40    254.41 o 
 -19   2   4       84.49      229.45    169.62 o 
 -18   2   4      312.63      142.83    183.94 o 
 -17   2   4      761.35      571.05    205.39 o 
 -16   2   4      277.44      326.12    206.36 o 
 -15   2   4      655.10      773.76    209.77 o 
 -14   2   4       94.41       73.70    150.21 o 
 -13   2   4       32.88      307.19    178.66 o 
 -12   2   4     2005.61     1727.00    309.49 o 
 -11   2   4      446.44      210.04    154.20 o 
 -10   2   4     1969.64     1613.04    188.77 o 
  -9   2   4     8925.23     8645.94    356.24 o 
  -8   2   4    13944.35    14062.75    350.58 o 
  -7   2   4     8008.07     7310.49    244.56 o 
  -6   2   4     1941.96     2456.15    142.03 o 
  -5   2   4     4720.79     4024.35    202.63 o 
  -4   2   4    29729.11    28794.29    500.04 o 
  -3   2   4    12275.03    13587.22    248.48 o 
  -2   2   4     2709.92     2990.71     83.73 o 
  -1   2   4       41.89       26.79     41.30 o 
   0   2   4      723.53      637.81     52.79 o 
   1   2   4    34057.54    35631.24    333.14 o 
   2   2   4       77.09       31.86     40.60 o 
   3   2   4     3209.82     3796.63     87.16 o 
   4   2   4    25808.35    27897.74    239.66 o 
   5   2   4    43887.36    48875.75    554.16 o 
   6   2   4      992.86      816.49     66.48 o 
   7   2   4    29005.12    30650.50    369.15 o 
   8   2   4     1042.12     1016.54     94.82 o 
   9   2   4     3071.39     3117.00    159.32 o 
  10   2   4     3494.21     3530.53    175.20 o 
  11   2   4       83.74      -31.48     84.87 o 
  12   2   4      126.58      129.97     94.11 o 
  13   2   4     2162.19     1993.21    208.18 o 
  14   2   4       64.08       33.36    138.00 o 
  15   2   4      370.54      580.15    174.03 o 
  16   2   4       41.39      -41.30    161.11 o 
  17   2   4      694.44      872.08    214.77 o 
  18   2   4      139.52       94.88    197.54 o 
  19   2   4      485.35      303.41    186.80 o 
  20   2   4      109.07       90.86    108.97 o 
 -21   3   4      545.64      527.76    302.16 o 
 -20   3   4       50.75       47.00    182.58 o 
 -19   3   4       70.37      273.39    171.03 o 
 -18   3   4      254.82      174.81    182.82 o 
 -17   3   4      639.02      496.96    219.40 o 
 -16   3   4       88.57       83.01    144.59 o 
 -15   3   4     2343.71     2690.74    310.98 o 
 -14   3   4       11.77       85.46    165.16 o 
 -13   3   4     4970.50     5022.26    341.19 o 
 -12   3   4     1414.92     1361.50    351.43 o 
 -11   3   4     3175.23     2869.50    192.24 o 
 -10   3   4     3159.19     3377.93    211.22 o 
  -9   3   4    10270.79    10987.67    326.50 o 
  -8   3   4     1186.75     1487.75    146.57 o 
  -7   3   4      493.36      392.29     90.73 o 
  -6   3   4      980.21      819.71    105.69 o 
  -5   3   4      552.22      755.54     91.38 o 
  -4   3   4      654.44      929.37     81.77 o 
  -3   3   4      207.98      174.50     60.21 o 
  -2   3   4     4160.35     4508.79    143.63 o 
  -1   3   4    16110.96    15275.04    164.84 o 
   0   3   4     3321.93     3599.09    112.77 o 
   1   3   4       30.72       12.03     67.65 o 
   2   3   4     3608.16     3693.48     96.86 o 
   3   3   4      230.45      173.44     46.52 o 
   4   3   4     3200.60     3000.60     93.90 o 
   5   3   4     3688.93     3845.65    116.12 o 
   6   3   4     2003.98     1779.84     93.79 o 
   7   3   4      653.62      685.56     73.75 o 
   8   3   4     1021.22      892.36     85.46 o 
   9   3   4     1100.26      966.72     88.46 o 
  10   3   4      222.99      334.14     95.75 o 
  11   3   4      229.56      212.56    111.43 o 
  12   3   4     1240.30      908.57    126.67 o 
  13   3   4      946.47      945.79    135.08 o 
  14   3   4        2.07     -113.28     88.66 o 
  15   3   4     1146.02      921.78    175.52 o 
  16   3   4        1.28      -31.66    133.95 o 
  17   3   4       13.04       -1.54    111.09 o 
  18   3   4       78.08       79.69    105.87 o 
  19   3   4       13.69      -24.39    117.99 o 
  20   3   4       64.45       60.06    100.08 o 
 -20   4   4       42.19       90.65    213.32 o 
 -19   4   4      603.87      508.03    291.98 o 
 -18   4   4       27.97       34.17    146.94 o 
 -17   4   4      708.93      526.01    198.04 o 
 -16   4   4       85.98       90.09    162.40 o 
 -15   4   4      945.00     1033.24    219.74 o 
 -14   4   4       11.90       49.37    188.25 o 
 -13   4   4      346.66      441.49    151.58 o 
 -12   4   4      175.68      267.34    117.54 o 
 -11   4   4     1086.73      908.00    155.70 o 
 -10   4   4      374.58      102.10    114.95 o 
  -9   4   4     3194.76     3212.06    192.93 o 
  -8   4   4        3.24      -14.32     70.84 o 
  -7   4   4     8883.79     7914.61    226.39 o 
  -6   4   4       50.76       27.74     64.28 o 
  -5   4   4    20146.99    19865.46    329.39 o 
  -4   4   4       43.41      -42.01     53.62 o 
  -3   4   4     7613.81     7699.90    175.26 o 
  -2   4   4    11262.47    11319.51    194.16 o 
  -1   4   4     4823.21     4936.55    120.68 o 
   0   4   4     3444.74     2998.23    141.09 o 
   1   4   4    10609.95     9841.09    233.78 o 
   2   4   4        6.76       30.27     44.53 o 
   3   4   4    10563.68    10495.33    171.75 o 
   4   4   4     1720.64     1883.94    101.95 o 
   5   4   4     4010.10     4056.07    128.33 o 
   6   4   4     5290.63     5827.14    156.41 o 
   7   4   4    17783.58    19355.60    290.10 o 
   8   4   4      279.19      238.74     71.10 o 
   9   4   4     3099.12     2977.93    148.91 o 
  10   4   4      242.02      285.91     84.00 o 
  11   4   4        5.79        2.46     73.07 o 
  12   4   4        3.32      -38.73     75.94 o 
  13   4   4      408.10      294.53    121.04 o 
  14   4   4      837.85      958.24    138.76 o 
  15   4   4     1171.23     1177.12    159.48 o 
  16   4   4      252.53      173.65    156.99 o 
  17   4   4     1129.69     1361.35    205.66 o 
  18   4   4      316.28      198.87    135.74 o 
  19   4   4      545.12      331.05    149.15 o 
  20   4   4        4.76      -15.47    146.60 o 
 -20   5   4      191.07      220.10    204.83 o 
 -19   5   4        4.73     -151.91    187.98 o 
 -18   5   4      156.77      -13.73    195.50 o 
 -17   5   4        1.86       51.70    222.34 o 
 -16   5   4      414.60      188.23    221.93 o 
 -15   5   4     1440.88     1555.42    196.78 o 
 -14   5   4      420.30      479.39    150.01 o 
 -13   5   4      898.63      852.54    150.87 o 
 -12   5   4       46.21      162.42    134.73 o 
 -11   5   4      486.31      571.23    103.67 o 
 -10   5   4     1413.19     1192.38    129.44 o 
  -9   5   4     2650.60     2349.54    154.50 o 
  -8   5   4     4535.50     4470.17    191.09 o 
  -7   5   4     2115.88     2119.90    132.79 o 
  -6   5   4     2028.69     1952.73    122.86 o 
  -5   5   4      456.55      531.53     79.22 o 
  -4   5   4     1223.87     1131.41     94.45 o 
  -3   5   4      969.82      763.10     74.74 o 
  -2   5   4      777.63      719.51     68.39 o 
  -1   5   4     2637.79     2611.97     87.85 o 
   0   5   4     1530.35     1326.02    120.77 o 
   1   5   4      539.78      681.03    101.90 o 
   2   5   4     1481.48     1168.10     65.55 o 
   3   5   4      152.42      138.92     57.59 o 
   4   5   4      763.82      674.86     76.37 o 
   5   5   4      879.89      853.10     84.01 o 
   6   5   4     4852.63     4256.82    148.90 o 
   7   5   4      214.13      270.85     73.25 o 
   8   5   4      176.44      116.12     77.93 o 
   9   5   4     2823.79     2845.30    173.77 o 
  10   5   4       11.78       46.59     75.93 o 
  11   5   4      921.05      712.06    103.83 o 
  12   5   4      206.46      293.58    119.91 o 
  13   5   4       67.18      174.30    112.70 o 
  14   5   4        2.73      -76.29    104.44 o 
  15   5   4      263.14      128.89    112.84 o 
  16   5   4      382.71      221.31    136.38 o 
  17   5   4        0.09       68.93    142.84 o 
  18   5   4      182.77      192.83    149.10 o 
  19   5   4       30.96       78.00    131.20 o 
 -19   6   4       76.60       20.26    124.37 o 
 -18   6   4        2.93      -90.15    121.23 o 
 -17   6   4       39.13      203.22    152.70 o 
 -16   6   4       20.23       58.66     95.04 o 
 -15   6   4       41.36      -26.54     90.35 o 
 -14   6   4      366.69      272.85    120.36 o 
 -13   6   4      172.30        9.87     98.90 o 
 -12   6   4     1819.33     2000.74    161.58 o 
 -11   6   4        0.85      -86.30     80.71 o 
 -10   6   4     1160.31     1007.75    119.23 o 
  -9   6   4     1878.24     2003.07    147.74 o 
  -8   6   4     1109.76     1151.88    120.18 o 
  -7   6   4    10325.33    10148.22    337.73 o 
  -6   6   4     5549.23     5535.59    195.61 o 
  -5   6   4     7591.61     7877.27    216.55 o 
  -4   6   4      102.48      -47.10     59.70 o 
  -3   6   4       55.29       -3.48     60.72 o 
  -2   6   4     1954.00     1764.66     94.61 o 
  -1   6   4      258.25       98.56     52.90 o 
   0   6   4    14930.35    14829.52    660.68 o 
   1   6   4     5144.84     5647.93    222.60 o 
   2   6   4     2485.52     2372.08    133.53 o 
   3   6   4     1455.63     1263.74     87.66 o 
   4   6   4     4971.82     4466.74    136.18 o 
   5   6   4    11384.16    10744.38    216.79 o 
   6   6   4     7741.30     7264.36    188.05 o 
   7   6   4    13002.17    14890.08    278.14 o 
   8   6   4     6090.40     6765.92    202.58 o 
   9   6   4     3880.35     3595.07    165.68 o 
  10   6   4     4444.36     4888.70    192.88 o 
  11   6   4        8.43       26.34     85.75 o 
  12   6   4     1601.94     1708.35    168.01 o 
  13   6   4     1749.63     2227.87    186.97 o 
  14   6   4      850.84      791.66    150.47 o 
  15   6   4      601.79      599.00    143.41 o 
  16   6   4      330.83      389.13    133.43 o 
  17   6   4      670.27      816.62    210.41 o 
  18   6   4      169.61      381.50    239.93 o 
  19   6   4      314.55      607.24    324.96 o 
 -19   7   4       10.69       39.45    125.44 o 
 -18   7   4      115.81       59.17    151.33 o 
 -17   7   4       17.04       14.42     92.20 o 
 -16   7   4      290.57      198.31    113.53 o 
 -15   7   4      181.00       90.91    108.80 o 
 -14   7   4       10.99      -69.92     94.63 o 
 -13   7   4      340.34      363.21    105.91 o 
 -12   7   4      866.54      683.15    131.37 o 
 -11   7   4      137.15      156.91     95.65 o 
 -10   7   4     1953.15     1826.79    157.68 o 
  -9   7   4     1955.64     1784.11    148.06 o 
  -8   7   4     2341.86     2241.70    154.02 o 
  -7   7   4        0.83      187.17     85.86 o 
  -6   7   4       33.78      -82.47     73.06 o 
  -5   7   4     1473.31     1247.87    112.11 o 
  -4   7   4     2386.92     2352.65     88.38 o 
  -3   7   4     2612.46     2193.84    154.96 o 
  -2   7   4      404.80      333.90     70.88 o 
  -1   7   4      442.33      475.43     65.19 o 
   0   7   4      431.81      312.73     50.40 o 
   1   7   4      133.33       52.46     91.45 o 
   2   7   4       43.69      -39.48     50.67 o 
   3   7   4      838.72      764.83     78.33 o 
   4   7   4     2710.10     2606.24    115.13 o 
   5   7   4      215.07      181.34     66.13 o 
   6   7   4      119.54       51.04     65.78 o 
   7   7   4      373.88      537.95     89.09 o 
   8   7   4     1831.19     1916.57    124.95 o 
   9   7   4       91.43      167.57     90.21 o 
  10   7   4      798.12      945.59    117.95 o 
  11   7   4      298.35      323.18    129.17 o 
  12   7   4       96.18       68.39    114.15 o 
  13   7   4      274.24      129.86    117.17 o 
  14   7   4        2.70      -78.04    109.49 o 
  15   7   4       35.44      -95.85    120.07 o 
  16   7   4       56.54      -15.84    159.47 o 
  17   7   4        1.77       20.36    305.41 o 
  18   7   4        9.41      235.37    345.32 o 
 -18   8   4      228.43      271.53    106.64 o 
 -17   8   4        1.61       31.27     96.65 o 
 -16   8   4       37.56      -54.27     98.40 o 
 -15   8   4       45.94       33.09     94.47 o 
 -14   8   4       48.49       38.24     93.42 o 
 -13   8   4      350.88      550.31    121.80 o 
 -12   8   4      621.54      621.00    111.59 o 
 -11   8   4        0.01       68.56    100.26 o 
 -10   8   4     2019.67     1647.11    148.37 o 
  -9   8   4       62.15        5.61     99.00 o 
  -8   8   4     5267.63     4971.03    223.34 o 
  -7   8   4      215.48      275.31     92.86 o 
  -6   8   4     2901.49     2753.43    156.18 o 
  -5   8   4      542.33      551.16     93.05 o 
  -4   8   4     3343.98     3465.77    163.17 o 
  -3   8   4      720.02      841.35     96.15 o 
  -2   8   4     7372.82     7446.58    199.34 o 
  -1   8   4      452.16      478.13    108.10 o 
   0   8   4     7817.15     7175.19    274.99 o 
   1   8   4       29.34       66.50    106.52 o 
   2   8   4     3915.62     3641.53    208.48 o 
   3   8   4      921.31      831.20    137.01 o 
   4   8   4     2716.93     2909.56    199.42 o 
   5   8   4      567.46      842.57    113.91 o 
   6   8   4     2414.82     2485.55    161.52 o 
   7   8   4      366.01      406.54    108.37 o 
   8   8   4     3050.56     3247.18    190.24 o 
   9   8   4       30.98       49.01     96.24 o 
  10   8   4     1329.16     1315.20    156.35 o 
  11   8   4      164.10       49.21    163.09 o 
  12   8   4     1345.96     1379.57    183.92 o 
  13   8   4      547.19      441.32    149.94 o 
  14   8   4      224.84      243.31    159.10 o 
  15   8   4      288.44      414.14    202.73 o 
  16   8   4      335.39      450.65    191.98 o 
  17   8   4      122.64      316.00    351.84 o 
  18   8   4       90.74      641.78    377.90 o 
 -17   9   4      166.68      109.75     88.03 o 
 -16   9   4      164.56      190.97    109.73 o 
 -15   9   4      198.40      206.31    100.47 o 
 -14   9   4      211.21      231.16    101.22 o 
 -13   9   4      363.14      323.38    103.96 o 
 -12   9   4      770.66      778.11    131.03 o 
 -11   9   4      466.68      433.55    121.44 o 
 -10   9   4     3493.38     3531.33    211.81 o 
  -9   9   4        9.54       11.29     91.83 o 
  -8   9   4     5516.84     4868.36    227.09 o 
  -7   9   4      292.32      123.54     85.83 o 
  -6   9   4      624.91      869.72    136.45 o 
  -5   9   4     1303.45     1424.15    163.08 o 
  -4   9   4        7.96       -1.52     90.57 o 
  -3   9   4     1421.03     1268.30    154.68 o 
  -2   9   4       74.55       28.81    111.00 o 
  -1   9   4     2785.29     2809.92    200.18 o 
   0   9   4      958.05      856.07    144.74 o 
   1   9   4      465.50      440.81    107.95 o 
   2   9   4     6857.49     7201.62    290.89 o 
   3   9   4       34.66       -5.42    105.90 o 
   4   9   4     5253.23     6303.25   1050.31 o 
   5   9   4      527.45      465.23    107.16 o 
   6   9   4       68.87       85.22    101.33 o 
   7   9   4     1881.33     1810.87    156.48 o 
   8   9   4      870.64      846.94    149.29 o 
   9   9   4      722.68     1037.90    148.17 o 
  10   9   4       25.35      -45.09     94.03 o 
  11   9   4        4.19      -42.05    116.98 o 
  12   9   4       40.81       40.49    158.68 o 
  13   9   4      432.16      299.87    188.24 o 
  14   9   4      108.16      217.03    172.76 o 
  15   9   4        5.21      -58.37    175.65 o 
  16   9   4        2.99      117.03    185.03 o 
  17   9   4       72.57      259.95    188.26 o 
 -16  10   4       21.05      150.39    121.87 o 
 -15  10   4      399.46      409.93    125.16 o 
 -14  10   4        7.13        0.53     94.92 o 
 -13  10   4      133.42       82.25    113.43 o 
 -12  10   4      416.35      289.01    127.64 o 
 -11  10   4      132.02      177.27    111.98 o 
 -10  10   4     1227.34     1217.83    183.96 o 
  -9  10   4      984.69     1247.48    165.32 o 
  -8  10   4     1258.47     1229.30    165.42 o 
  -7  10   4      880.57      793.93    141.72 o 
  -6  10   4      914.83      854.37    149.75 o 
  -5  10   4     2629.34     2425.20    207.52 o 
  -4  10   4      871.46     1171.58    158.23 o 
  -3  10   4     5483.87     5603.88    535.07 o 
  -2  10   4     1934.06     1781.10    181.66 o 
  -1  10   4      451.25      354.36    137.31 o 
   0  10   4      466.00      431.60    121.07 o 
   1  10   4        9.36     -113.64    102.83 o 
   2  10   4     1374.33     1171.90    163.00 o 
   3  10   4     1438.33     1767.37    183.79 o 
   4  10   4     3530.34     3847.37    410.43 o 
   5  10   4     3590.11     3808.18    211.66 o 
   6  10   4     1311.49     1641.54    159.81 o 
   7  10   4     1907.07     1720.34    158.43 o 
   8  10   4     1836.26     1824.76    164.82 o 
   9  10   4      309.83      293.22    111.41 o 
  10  10   4     1089.94     1033.33    225.84 o 
  11  10   4      271.00      568.26    241.89 o 
  12  10   4      413.73      391.09    195.55 o 
  13  10   4        1.87       11.45    151.05 o 
  14  10   4       57.72       73.35    169.23 o 
  15  10   4      148.93      169.43    192.85 o 
  16  10   4      119.84      195.43    178.45 o 
 -15  11   4      186.01      139.28    128.86 o 
 -14  11   4       32.95      112.44    144.21 o 
 -13  11   4      494.32      450.31    137.82 o 
 -12  11   4       10.33      -18.04     90.58 o 
 -11  11   4      813.12      966.18    165.34 o 
 -10  11   4        0.34        5.86    115.21 o 
  -9  11   4       17.37      -10.40    109.38 o 
  -8  11   4        8.44      -30.06    127.81 o 
  -7  11   4        4.79      -23.86    107.20 o 
  -6  11   4       30.58       13.35    115.63 o 
  -5  11   4     2010.25     1812.61    193.38 o 
  -4  11   4      355.85      446.51    151.21 o 
  -3  11   4      271.23      397.43    150.83 o 
  -2  11   4     1580.71     1849.98    189.69 o 
  -1  11   4      163.66      257.46    121.46 o 
   0  11   4      369.26      334.50    136.11 o 
   1  11   4      486.14      481.64    142.40 o 
   2  11   4        7.22        3.96    123.49 o 
   3  11   4      155.73      271.48    148.28 o 
   4  11   4      413.34      372.41    155.79 o 
   5  11   4       21.59       20.91     88.46 o 
   6  11   4      101.54      162.13    107.39 o 
   7  11   4      134.28      181.08    131.62 o 
   8  11   4       20.64       40.90    135.47 o 
   9  11   4      100.67      218.27    179.81 o 
  10  11   4      123.67      463.09    362.42 o 
  11  11   4      354.00      468.46    182.15 o 
  12  11   4       54.66       97.76    186.11 o 
  13  11   4      413.13      465.62    186.28 o 
  14  11   4        0.03      102.57    176.27 o 
  15  11   4        0.05      127.81    195.46 o 
 -14  12   4        0.37      -94.47    117.28 o 
 -13  12   4        0.37      -19.09    118.37 o 
 -12  12   4       40.45       89.88    106.79 o 
 -11  12   4        6.14        3.49     99.55 o 
 -10  12   4       35.53        6.08    121.10 o 
  -9  12   4      687.07      616.64    244.74 o 
  -8  12   4       14.37       50.43    162.09 o 
  -7  12   4     1128.88     1147.86    236.97 o 
  -6  12   4       14.32     -119.18    127.29 o 
  -5  12   4     2146.38     1888.67    290.82 o 
  -4  12   4        6.11      -21.92    115.99 o 
  -3  12   4     4249.72     4119.59    275.15 o 
  -2  12   4       47.60      -46.23    132.39 o 
  -1  12   4      229.66      242.23    136.87 o 
   0  12   4      504.41      372.25    139.17 o 
   1  12   4      247.47      466.48    145.04 o 
   2  12   4      595.20      564.23    155.83 o 
   3  12   4     1886.37     2317.83    225.14 o 
   4  12   4      108.28      -26.93    135.83 o 
   5  12   4     5113.34     5410.11    313.50 o 
   6  12   4      227.79      220.56    132.62 o 
   7  12   4     1939.86     2163.47    222.56 o 
   8  12   4       37.25       98.90    144.31 o 
   9  12   4      852.93     1265.10    243.58 o 
  10  12   4       26.69      178.65    191.12 o 
  11  12   4      622.01      880.40    197.17 o 
  12  12   4      178.50       32.83    157.19 o 
  13  12   4      536.80      618.38    224.78 o 
 -12  13   4        7.72       35.89    100.18 o 
 -11  13   4      544.89      353.32    262.66 o 
 -10  13   4        2.19      -24.98     88.14 o 
  -9  13   4       89.50       75.17    110.14 o 
  -8  13   4       58.79      191.29    209.01 o 
  -7  13   4       14.72     -113.52    215.01 o 
  -6  13   4       45.57      -65.35    160.21 o 
  -5  13   4       28.84      166.09    182.97 o 
  -4  13   4        1.48     -100.40    157.90 o 
  -3  13   4       32.54      -24.66    144.96 o 
  -2  13   4       16.02      -17.00    172.96 o 
  -1  13   4      205.91      -72.48    200.82 o 
   0  13   4       52.39      152.11    191.34 o 
   1  13   4       47.07       94.54    160.10 o 
   2  13   4       36.80     -183.93    192.45 o 
   3  13   4      280.40      108.41    191.71 o 
   4  13   4        9.13       34.04    183.44 o 
   5  13   4       23.46       48.17    155.77 o 
   6  13   4      109.12      160.82    216.01 o 
   7  13   4       37.97      -16.45    200.93 o 
   8  13   4      134.06      191.20    169.02 o 
   9  13   4        0.63       48.43    182.29 o 
  10  13   4        0.31      -77.62    180.59 o 
  11  13   4       92.63      174.85    176.14 o 
  12  13   4        2.97      259.69    184.71 o 
 -10  14   4      277.31      152.09    141.45 o 
  -9  14   4      294.08      141.06    115.76 o 
  -8  14   4       18.18       55.62    187.75 o 
  -7  14   4      512.97      607.96    224.96 o 
  -6  14   4       17.86      -12.33    157.73 o 
  -5  14   4      423.64      458.76    214.29 o 
  -4  14   4        2.49      -57.48    145.04 o 
  -3  14   4      291.18      258.34    238.40 o 
  -2  14   4      261.79      171.87    170.31 o 
  -1  14   4       78.01      174.42    220.91 o 
   0  14   4     1306.09     1242.65    295.76 o 
   1  14   4       88.28      126.51    196.53 o 
   2  14   4      658.18     1035.72    231.37 o 
   3  14   4       74.80       98.15    202.30 o 
   4  14   4       92.31      177.20    197.30 o 
   5  14   4      579.29      217.09    236.73 o 
   6  14   4      145.69      167.39    224.75 o 
   7  14   4      213.96      166.58    221.93 o 
   8  14   4      245.58      244.33    346.95 o 
   9  14   4       77.41      192.21    342.06 o 
  10  14   4      294.66      381.97    357.54 o 
  -8  15   4      578.49      493.25    261.61 o 
  -7  15   4       10.46     -172.02    209.31 o 
  -6  15   4      443.66      338.89    207.64 o 
  -5  15   4        0.81      160.42    178.51 o 
  -4  15   4       22.68       31.13    203.68 o 
  -3  15   4        5.17      -62.77    182.73 o 
  -2  15   4       79.72      -25.11    228.75 o 
  -1  15   4       11.01      106.23    201.16 o 
   0  15   4       77.44       50.79    197.07 o 
   1  15   4       12.75      -77.55    226.70 o 
   2  15   4      192.12      323.71    256.14 o 
   3  15   4       68.23       -2.09    191.72 o 
   4  15   4      240.06      134.03    245.00 o 
   5  15   4       72.69     -112.09    224.87 o 
   6  15   4        8.16      -19.97    235.80 o 
   7  15   4        1.88      185.69    361.61 o 
  -2  16   4      200.49       28.54    364.05 o 
  -1  16   4       25.56     -176.98    239.54 o 
   0  16   4      543.44      571.53    289.94 o 
   1  16   4        1.68      -68.92    244.38 o 
   2  16   4      306.69      525.31    336.36 o 
 -21   0   5      684.86      767.20    326.59 o 
 -19   0   5     2072.11     2056.45    447.94 o 
 -17   0   5      129.26      104.25    280.17 o 
 -15   0   5        2.44      158.00    205.24 o 
 -13   0   5      235.08      188.13    188.95 o 
 -11   0   5    12642.57    14739.68    725.66 o 
  -9   0   5     5343.69     4846.72    382.79 o 
  -7   0   5    15211.41    15888.04    610.83 o 
  -5   0   5      840.71      712.63    148.23 o 
  -3   0   5     2530.49     2167.22    187.32 o 
  -1   0   5     1057.16     2079.26    188.95 o 
   1   0   5    14251.01    14514.61    456.90 o 
   3   0   5     2239.24     2270.52    153.42 o 
   5   0   5      185.04      223.85     52.64 o 
   7   0   5     2851.66     3440.94    226.85 o 
   9   0   5       63.89       75.33    191.39 o 
  11   0   5      181.98      504.35    226.41 o 
  13   0   5      126.89       68.83    181.17 o 
  15   0   5        0.33     -169.40    201.98 o 
  17   0   5      317.38      453.64    343.69 o 
  19   0   5       22.31        4.89    230.49 o 
 -21   1   5       30.26       73.23    200.55 o 
 -20   1   5       49.89       94.72    168.16 o 
 -19   1   5      109.02       91.79    158.36 o 
 -18   1   5       14.82       96.24    155.74 o 
 -17   1   5      834.41     1116.87    232.30 o 
 -16   1   5        0.35      201.80    396.22 o 
 -15   1   5      170.42      274.46    175.18 o 
 -14   1   5       26.60       94.12    267.14 o 
 -13   1   5      224.87      274.01    157.51 o 
 -12   1   5       81.85      175.47    308.26 o 
 -11   1   5     3922.60     4152.77    290.08 o 
 -10   1   5       85.18       38.37    112.61 o 
  -9   1   5     4980.26     4876.83    277.64 o 
  -8   1   5     3091.55     3665.73    228.05 o 
  -7   1   5     1422.08     1196.72    169.00 o 
  -6   1   5     1238.04     1302.79    143.62 o 
  -5   1   5    25398.65    26231.19    706.12 o 
  -4   1   5     1205.56      784.28    110.77 o 
  -3   1   5    45252.51    47332.14   1150.80 o 
  -2   1   5    14558.04    14859.98    308.84 o 
  -1   1   5    10719.98    11792.42    210.54 o 
   0   1   5     9020.31     9940.01    165.26 o 
   1   1   5     7712.60     8708.48    144.78 o 
   2   1   5     3323.01     3633.63    101.42 o 
   3   1   5    27838.80    28690.83    414.29 o 
   4   1   5      785.50      778.68     66.12 o 
   5   1   5    24133.21    25852.56    315.48 o 
   6   1   5    14720.41    15604.54    239.31 o 
   7   1   5    12193.93    11385.18    220.65 o 
   8   1   5     6792.56     6976.21    185.31 o 
   9   1   5    16858.50    16955.70    300.72 o 
  10   1   5     1747.96     1553.50    151.09 o 
  11   1   5     8566.37     9148.97    305.65 o 
  12   1   5     1957.70     1574.53    165.87 o 
  13   1   5     1024.99     1232.00    196.82 o 
  14   1   5      676.99      641.47    197.18 o 
  15   1   5     1146.11      886.24    194.19 o 
  16   1   5      439.73      542.74    299.71 o 
  17   1   5      507.61      593.51    308.67 o 
  18   1   5      827.51     1079.32    281.41 o 
  19   1   5      319.18      200.51    118.09 o 
  20   1   5      240.35      158.12    162.07 o 
 -21   2   5      481.18      477.91    202.97 o 
 -20   2   5      275.03      159.05    188.09 o 
 -19   2   5      959.07      976.11    243.51 o 
 -18   2   5      582.84      597.21    218.12 o 
 -17   2   5      982.81     1141.46    239.05 o 
 -16   2   5      594.71      330.85    212.50 o 
 -15   2   5      115.14       11.56    139.31 o 
 -14   2   5     1200.19     1122.79    216.37 o 
 -13   2   5     3024.39     3357.58    291.75 o 
 -12   2   5     1528.49     1301.62    202.07 o 
 -11   2   5     4525.47     4467.60    289.08 o 
 -10   2   5     1350.71     1695.25    195.61 o 
  -9   2   5     5908.58     5154.54    280.74 o 
  -8   2   5     1139.30     1193.24    195.06 o 
  -7   2   5    20797.65    21210.41    500.94 o 
  -6   2   5      118.88      -20.63     73.36 o 
  -5   2   5    11842.76    12112.70    278.05 o 
  -4   2   5    21187.30    22083.01    349.27 o 
  -3   2   5     5319.25     4801.97    160.55 o 
  -2   2   5     8173.07     8148.95    156.75 o 
  -1   2   5       59.10       81.08     57.87 o 
   0   2   5       34.23      -24.23     42.58 o 
   1   2   5     9838.94     9472.83    187.01 o 
   2   2   5     1399.75     1106.42     56.15 o 
   3   2   5    30318.37    32417.15    252.10 o 
   4   2   5      207.62      132.45     40.97 o 
   5   2   5    11874.84    12661.01    175.38 o 
   6   2   5     1656.72     1630.82     80.62 o 
   7   2   5       36.57       75.69     54.05 o 
   8   2   5      688.10      615.09     83.32 o 
   9   2   5     1218.92     1211.40    103.02 o 
  10   2   5       13.63       36.83     75.05 o 
  11   2   5      713.44      745.73    109.85 o 
  12   2   5     1442.91     1236.72    136.27 o 
  13   2   5      153.53      200.68    146.09 o 
  14   2   5      605.81      526.03    161.04 o 
  15   2   5      408.65      329.93    132.18 o 
  16   2   5       22.34       55.89    111.27 o 
  17   2   5       24.22      -62.98    122.39 o 
  18   2   5        8.36      -29.25    128.24 o 
  19   2   5       23.06      119.56    115.50 o 
  20   2   5       13.48     -110.32    158.82 o 
 -20   3   5      396.90      547.58    215.02 o 
 -19   3   5      128.97     -105.09    164.06 o 
 -18   3   5      965.50      976.65    262.60 o 
 -17   3   5      270.79      300.27    168.69 o 
 -16   3   5     1327.27     1562.88    438.57 o 
 -15   3   5        5.73      -73.95    154.43 o 
 -14   3   5     1765.53     2196.57    397.04 o 
 -13   3   5       32.53        1.98    165.44 o 
 -12   3   5       20.39      -75.91    119.24 o 
 -11   3   5     2979.00     2703.24    233.20 o 
 -10   3   5       14.47     -130.36     86.91 o 
  -9   3   5     2544.48     2406.88    181.84 o 
  -8   3   5     7063.35     7334.46    265.13 o 
  -7   3   5     1606.80     1643.47    153.36 o 
  -6   3   5    20005.95    19788.64    377.85 o 
  -5   3   5     7576.77     6768.67    214.65 o 
  -4   3   5    36431.92    35928.27    498.48 o 
  -3   3   5     3620.07     3843.18     92.90 o 
  -2   3   5    24708.79    24490.71    306.12 o 
  -1   3   5      552.84      590.45     55.81 o 
   0   3   5     4128.91     3886.68     93.08 o 
   1   3   5     4165.49     4014.46     95.03 o 
   2   3   5     3411.28     3911.46    100.17 o 
   3   3   5       54.48       42.75     45.03 o 
   4   3   5    15143.56    15822.60    197.17 o 
   5   3   5      130.78       81.19     52.93 o 
   6   3   5    25298.00    26778.71    284.86 o 
   7   3   5     2061.24     1725.20     92.32 o 
   8   3   5     8622.13     8189.82    189.60 o 
   9   3   5     5630.62     6916.68    190.63 o 
  10   3   5     1094.06      981.05     94.15 o 
  11   3   5     1173.96      954.67     98.91 o 
  12   3   5      275.55      225.09    106.74 o 
  13   3   5      302.22      111.50    104.60 o 
  14   3   5      907.12      923.40    171.97 o 
  15   3   5       57.78       58.35    135.13 o 
  16   3   5      523.52      673.58    163.08 o 
  17   3   5       18.45      -33.93    121.26 o 
  18   3   5      262.41      126.28    133.18 o 
  19   3   5        6.93       10.80    120.44 o 
  20   3   5      127.87      -41.19     84.96 o 
 -20   4   5      300.65      257.22    235.61 o 
 -19   4   5        0.06        2.21    149.88 o 
 -18   4   5       74.51      -12.57    160.73 o 
 -17   4   5       58.04     -106.45    159.04 o 
 -16   4   5      797.20      753.14    190.86 o 
 -15   4   5      326.54      617.43    194.04 o 
 -14   4   5     3020.32     3221.98    319.27 o 
 -13   4   5      489.20      364.66    165.96 o 
 -12   4   5     2263.83     1953.59    178.77 o 
 -11   4   5       36.24      134.54    144.97 o 
 -10   4   5     8253.02     7580.88    294.17 o 
  -9   4   5     2934.62     2571.97    185.00 o 
  -8   4   5     1558.76     1474.95    137.94 o 
  -7   4   5      842.07      896.13    115.36 o 
  -6   4   5     5508.67     5144.92    178.55 o 
  -5   4   5      203.80      233.05     72.37 o 
  -4   4   5     1013.08      881.00     83.41 o 
  -3   4   5      728.85      645.50     77.18 o 
  -2   4   5    10812.10    10533.39    222.21 o 
  -1   4   5     1797.56     1854.25     83.87 o 
   0   4   5      219.73      279.55     75.04 o 
   1   4   5      300.28       66.73     60.07 o 
   2   4   5     1503.66     1272.48     68.31 o 
   3   4   5     6055.11     5960.15    133.01 o 
   4   4   5     1567.66     1480.89     84.99 o 
   5   4   5       12.79      -51.54     51.94 o 
   6   4   5     2225.32     2095.91    105.26 o 
   7   4   5     1624.92     1382.45     94.99 o 
   8   4   5     1108.14     1000.69     92.72 o 
   9   4   5       11.48      -36.94     71.09 o 
  10   4   5       25.09       96.27     78.66 o 
  11   4   5      637.07      663.87    121.54 o 
  12   4   5      413.62      440.60    112.18 o 
  13   4   5       35.36       67.74    104.25 o 
  14   4   5      886.09      790.17    132.66 o 
  15   4   5      665.71      304.41    141.68 o 
  16   4   5       60.67       93.08    150.61 o 
  17   4   5        1.04     -200.95    156.15 o 
  18   4   5       48.09       51.25    142.07 o 
  19   4   5       16.12       59.18    117.10 o 
 -20   5   5       29.89      -94.75    159.79 o 
 -19   5   5        4.13       16.96    197.22 o 
 -18   5   5      214.29      223.31    175.25 o 
 -17   5   5        7.11      -10.34    160.98 o 
 -16   5   5      261.95      379.17    177.16 o 
 -15   5   5        1.21      -73.22    136.98 o 
 -14   5   5     1457.87     1490.80    183.45 o 
 -13   5   5      905.66      880.74    170.00 o 
 -12   5   5       32.92       10.15    110.01 o 
 -11   5   5      738.07      773.52    142.92 o 
 -10   5   5      181.55      218.50     95.64 o 
  -9   5   5        6.10       54.66     78.62 o 
  -8   5   5     3459.95     2809.33    160.44 o 
  -7   5   5       20.42      -12.49     69.90 o 
  -6   5   5    24775.01    25411.30    396.53 o 
  -5   5   5     1949.39     1803.64    122.41 o 
  -4   5   5    13171.44    13394.01    260.62 o 
  -3   5   5       82.02       32.60     59.09 o 
  -2   5   5     2410.50     2097.07     97.09 o 
  -1   5   5     8192.82     8008.25    244.07 o 
   0   5   5     5339.11     5016.50    194.96 o 
   1   5   5     2141.77     1944.63    132.20 o 
   2   5   5     2309.31     2720.39    153.89 o 
   3   5   5     1035.07     1033.54     75.69 o 
   4   5   5    15282.24    14056.40    227.15 o 
   5   5   5     1770.56     1379.70     90.75 o 
   6   5   5    21042.34    23341.07    317.95 o 
   7   5   5      113.17       -1.68     68.77 o 
   8   5   5     7889.69     7494.54    203.09 o 
   9   5   5      309.60      270.29     83.63 o 
  10   5   5     3928.31     3939.00    169.37 o 
  11   5   5     1148.85     1187.69    148.78 o 
  12   5   5     2478.71     3089.19    196.36 o 
  13   5   5      202.70      175.75    114.11 o 
  14   5   5     2111.44     2387.22    196.58 o 
  15   5   5       53.79      -90.28    136.42 o 
  16   5   5      882.52     1044.79    216.59 o 
  17   5   5       38.79     -158.52    149.16 o 
  18   5   5      913.01      921.58    217.04 o 
  19   5   5      110.25      249.62    241.19 o 
 -19   6   5      232.89      315.32    143.52 o 
 -18   6   5        4.21       53.68    116.48 o 
 -17   6   5      303.34      246.56    136.11 o 
 -16   6   5      127.95       55.93     92.62 o 
 -15   6   5        2.32      -54.35     89.87 o 
 -14   6   5      556.17      612.14    121.70 o 
 -13   6   5        0.75      -25.23    100.33 o 
 -12   6   5        1.27        5.59     82.56 o 
 -11   6   5      309.73      195.46     95.05 o 
 -10   6   5     1233.08     1190.82    135.16 o 
  -9   6   5     1164.24     1024.32    121.09 o 
  -8   6   5     2363.33     2360.35    153.53 o 
  -7   6   5     3000.53     3031.53    161.70 o 
  -6   6   5       66.20       50.81     64.23 o 
  -5   6   5      128.04      104.06     76.66 o 
  -4   6   5      411.58      267.47     69.20 o 
  -3   6   5       17.69       38.34     67.00 o 
  -2   6   5      344.71      276.10     62.32 o 
  -1   6   5      341.97      244.18     88.76 o 
   0   6   5      661.82      420.64     95.67 o 
   1   6   5      109.27      145.13     75.96 o 
   2   6   5     3086.05     3897.80    192.61 o 
   3   6   5     1137.13     1091.76     77.52 o 
   4   6   5       29.44        6.74     62.09 o 
   5   6   5     2255.07     2357.89    114.11 o 
   6   6   5      217.69      234.59     70.21 o 
   7   6   5      906.01      711.71     96.05 o 
   8   6   5      619.36      411.76     85.43 o 
   9   6   5      772.82      973.88    105.39 o 
  10   6   5     2241.84     1773.62    158.98 o 
  11   6   5      885.89      890.03    136.04 o 
  12   6   5      924.80     1203.07    155.87 o 
  13   6   5       59.32      101.93    123.17 o 
  14   6   5      201.04      192.53    128.02 o 
  15   6   5       50.53       61.40    102.80 o 
  16   6   5       20.33     -135.02    161.82 o 
  17   6   5       52.45      164.47    162.72 o 
  18   6   5       49.58      146.46    205.81 o 
  19   6   5       10.98      328.22    284.24 o 
 -19   7   5       61.87      246.14    144.91 o 
 -18   7   5      220.60      221.73    152.15 o 
 -17   7   5        1.69      -10.66    116.20 o 
 -16   7   5      106.04      173.29    107.78 o 
 -15   7   5       95.85      105.07    105.30 o 
 -14   7   5      536.04      299.76    109.38 o 
 -13   7   5      179.03      179.03    108.83 o 
 -12   7   5       97.99      156.31    107.00 o 
 -11   7   5      752.84      634.75    119.20 o 
 -10   7   5      315.98       66.01    116.44 o 
  -9   7   5     1430.73     1452.49    141.93 o 
  -8   7   5      984.69      866.60    114.36 o 
  -7   7   5     7025.01     7529.56    243.93 o 
  -6   7   5     2624.31     3159.18    161.53 o 
  -5   7   5     2074.56     2154.54    132.65 o 
  -4   7   5     3086.46     2992.47    142.59 o 
  -3   7   5     5331.98     5299.28    168.49 o 
  -2   7   5      288.58      231.04     64.13 o 
  -1   7   5    16793.63    17018.55    532.72 o 
   0   7   5     1612.33     1698.21    153.74 o 
   1   7   5     2923.74     2951.74    181.91 o 
   2   7   5      137.06      128.87     83.01 o 
   3   7   5     8311.49     8291.48    161.62 o 
   4   7   5      838.97      580.69     73.91 o 
   5   7   5     7122.76     6765.05    179.05 o 
   6   7   5     2362.55     2669.98    132.52 o 
   7   7   5     5995.98     6258.02    194.30 o 
   8   7   5       97.14      162.49     85.81 o 
   9   7   5     3732.56     4455.22    186.98 o 
  10   7   5      146.87      155.87    104.39 o 
  11   7   5     7627.20     7425.24    526.64 o 
  12   7   5      889.72     1154.03    177.25 o 
  13   7   5     2378.87     3052.89    248.36 o 
  14   7   5       87.90      -92.17    124.29 o 
  15   7   5     1132.01     1208.22    185.59 o 
  16   7   5        0.79     -206.72    204.09 o 
  17   7   5      210.48      151.49    254.10 o 
  18   7   5       21.39      105.06    250.85 o 
 -18   8   5        2.33        8.96     94.40 o 
 -17   8   5      656.38      525.27    134.36 o 
 -16   8   5        1.43       74.32    112.12 o 
 -15   8   5      246.32      278.27    106.33 o 
 -14   8   5        6.37      -18.09     85.62 o 
 -13   8   5      764.39      766.16    128.41 o 
 -12   8   5       31.48       25.30     90.66 o 
 -11   8   5     2622.12     2812.26    194.07 o 
 -10   8   5      604.69      555.79    124.97 o 
  -9   8   5     5684.05     6209.17    251.07 o 
  -8   8   5      595.79      830.45    117.69 o 
  -7   8   5     4930.59     4526.95    202.81 o 
  -6   8   5      178.51      127.96     87.78 o 
  -5   8   5     1961.14     2005.26    141.89 o 
  -4   8   5       49.86      119.59     94.65 o 
  -3   8   5      558.40      431.90    122.99 o 
  -2   8   5        8.17       21.38     92.68 o 
  -1   8   5       49.25       23.74     92.87 o 
   0   8   5        7.71       98.86    105.35 o 
   1   8   5      521.82      576.92    117.44 o 
   2   8   5      441.84      411.59    104.08 o 
   3   8   5     2430.66     2674.01    194.10 o 
   4   8   5     1799.04     1997.66    178.28 o 
   5   8   5     2935.12     2866.80    171.42 o 
   6   8   5     1247.65     1302.92    135.89 o 
   7   8   5        0.42      -53.89     79.98 o 
   8   8   5      788.12     1028.36    131.07 o 
   9   8   5     1754.63     1738.17    163.08 o 
  10   8   5       39.17       25.44    109.32 o 
  11   8   5       37.38       26.85    120.73 o 
  12   8   5      246.90      100.85    144.42 o 
  13   8   5        2.85        7.43    114.64 o 
  14   8   5       16.49      187.97    121.80 o 
  15   8   5        1.53      -20.47    131.50 o 
  16   8   5        1.09      115.65    302.16 o 
  17   8   5       15.93      -26.88    214.20 o 
 -17   9   5      471.25      426.17    140.83 o 
 -16   9   5      160.02      172.86     95.20 o 
 -15   9   5      219.32      223.45    101.92 o 
 -14   9   5        9.46       77.25     95.66 o 
 -13   9   5      443.61      489.17    114.01 o 
 -12   9   5       36.55      100.28     99.84 o 
 -11   9   5      995.52      791.39    156.80 o 
 -10   9   5      181.89      278.58    117.36 o 
  -9   9   5     1749.79     2029.55    192.40 o 
  -8   9   5      422.15      353.43    180.81 o 
  -7   9   5     1385.46     1395.89    171.71 o 
  -6   9   5      431.58      293.51    111.01 o 
  -5   9   5     1137.04     1046.18    153.85 o 
  -4   9   5     1911.93     2326.52    194.51 o 
  -3   9   5     3143.70     3432.29    222.80 o 
  -2   9   5      102.20       30.11    103.71 o 
  -1   9   5     7182.46     6502.86    290.92 o 
   0   9   5       90.88       23.44    103.48 o 
   1   9   5      403.91      341.62    112.82 o 
   2   9   5      965.95     1006.57    156.07 o 
   3   9   5      643.11      636.16    136.18 o 
   4   9   5     1424.66     1808.99    185.68 o 
   5   9   5     2223.45     2289.33    165.58 o 
   6   9   5       23.96       -5.27     92.77 o 
   7   9   5     1463.18     1771.45    157.73 o 
   8   9   5     1552.01     1572.59    158.23 o 
   9   9   5     2458.72     3098.03    236.59 o 
  10   9   5      333.82      455.85    152.52 o 
  11   9   5     2227.75     2455.79    229.58 o 
  12   9   5       87.59        5.15    119.99 o 
  13   9   5       29.31      147.50    179.36 o 
  14   9   5      122.45      209.71    187.46 o 
  15   9   5        1.59       75.68    184.44 o 
  16   9   5      342.25      212.57    327.40 o 
 -16  10   5      214.62      244.74    114.96 o 
 -15  10   5       45.61       79.07    115.06 o 
 -14  10   5      824.89      592.28    158.90 o 
 -13  10   5       73.72      -53.87     95.52 o 
 -12  10   5     1094.90     1192.92    173.52 o 
 -11  10   5      476.72      386.89    134.94 o 
 -10  10   5      581.17      484.03    131.78 o 
  -9  10   5      268.66      195.90    112.20 o 
  -8  10   5      301.01      220.71    150.48 o 
  -7  10   5      771.64      789.76    155.48 o 
  -6  10   5     2196.81     2124.57    208.54 o 
  -5  10   5      986.72      992.16    150.97 o 
  -4  10   5     2506.38     2275.31    206.21 o 
  -3  10   5      114.72       40.15    112.20 o 
  -2  10   5      779.38      878.92    153.33 o 
  -1  10   5      288.57      143.38    116.62 o 
   0  10   5      470.39      644.44    140.22 o 
   1  10   5        0.82       -3.45     92.67 o 
   2  10   5     2950.21     2582.09    211.08 o 
   3  10   5      686.26      568.58    153.62 o 
   4  10   5       63.08      247.04    123.55 o 
   5  10   5      228.25       60.99     99.20 o 
   6  10   5       45.02       21.85     89.63 o 
   7  10   5      132.99       49.69    111.13 o 
   8  10   5      441.64      588.23    130.29 o 
   9  10   5      250.35      310.82    141.79 o 
  10  10   5      237.36      371.17    151.30 o 
  11  10   5       20.77        8.52    174.20 o 
  12  10   5      188.73      354.80    201.24 o 
  13  10   5       87.34      126.98    159.88 o 
  14  10   5       33.26       80.76    138.43 o 
  15  10   5       20.92      130.01    166.28 o 
 -15  11   5        0.05      -61.28    109.23 o 
 -14  11   5       39.17       38.93     90.30 o 
 -13  11   5       91.46      -35.21    104.00 o 
 -12  11   5       49.11       88.62     98.63 o 
 -11  11   5       42.71      -14.61    101.11 o 
 -10  11   5      362.32      516.11    147.84 o 
  -9  11   5      264.84      112.06    102.96 o 
  -8  11   5      682.87      717.35    172.66 o 
  -7  11   5      865.74      824.03    158.91 o 
  -6  11   5     1920.66     1822.90    191.73 o 
  -5  11   5      783.53      863.26    170.38 o 
  -4  11   5     3610.56     3869.43    262.92 o 
  -3  11   5      983.97      993.71    170.49 o 
  -2  11   5     1352.63     1166.24    174.33 o 
  -1  11   5      389.43      427.05    234.26 o 
   0  11   5       22.07       -0.33     98.41 o 
   1  11   5      105.11       50.79    120.05 o 
   2  11   5     3717.21     4267.78    263.23 o 
   3  11   5      475.30      471.52    138.75 o 
   4  11   5     2164.85     2441.68    274.89 o 
   5  11   5     1001.81     1090.03    149.64 o 
   6  11   5     1185.44     1350.17    157.40 o 
   7  11   5     1143.63      968.96    146.20 o 
   8  11   5     1396.67     1615.01    252.44 o 
   9  11   5      860.51      941.79    206.82 o 
  10  11   5      483.37      697.56    186.80 o 
  11  11   5      302.85      529.24    190.96 o 
  12  11   5      311.44      491.27    204.98 o 
  13  11   5       59.66      164.58    169.57 o 
  14  11   5      652.86      753.48    231.43 o 
 -14  12   5      258.69      170.06    131.55 o 
 -13  12   5        1.07     -114.28    111.03 o 
 -12  12   5      245.59      128.94    123.18 o 
 -11  12   5       48.45       59.55    107.62 o 
 -10  12   5      280.43      219.36    126.21 o 
  -9  12   5       16.13       54.85    101.41 o 
  -8  12   5       43.57      -22.66    100.68 o 
  -7  12   5        0.28      -18.51    138.46 o 
  -6  12   5      198.92      129.82    137.10 o 
  -5  12   5       91.22      222.30    126.68 o 
  -4  12   5      629.43      676.88    159.47 o 
  -3  12   5      313.61      432.85    158.82 o 
  -2  12   5       15.93       11.69    119.84 o 
  -1  12   5      204.70       84.09    124.98 o 
   0  12   5        8.88        8.06    126.76 o 
   1  12   5      277.26      209.31    133.54 o 
   2  12   5      218.84       64.04    130.77 o 
   3  12   5      719.17      643.57    172.18 o 
   4  12   5        3.70      -62.79    115.73 o 
   5  12   5        0.02       82.60    101.91 o 
   6  12   5       51.33       96.85    145.95 o 
   7  12   5       63.26       52.02    118.65 o 
   8  12   5      139.02      193.11    156.47 o 
   9  12   5        1.67       49.73    153.24 o 
  10  12   5       35.02      222.48    186.88 o 
  11  12   5        3.54       -6.22    152.30 o 
  12  12   5      237.48      376.18    212.41 o 
  13  12   5       43.51       30.29    149.83 o 
 -12  13   5       12.83       34.07     89.18 o 
 -11  13   5      109.43       61.52    122.32 o 
 -10  13   5       91.54       85.05    119.72 o 
  -9  13   5      136.17       32.14    106.86 o 
  -8  13   5      135.61      180.03    138.29 o 
  -7  13   5        1.52      -55.05    141.37 o 
  -6  13   5      717.65      548.65    207.21 o 
  -5  13   5        2.36      266.83    239.44 o 
  -4  13   5     2410.91     2293.67    290.66 o 
  -3  13   5       37.45     -199.79    187.21 o 
  -2  13   5      455.26      916.44    231.91 o 
  -1  13   5      563.88      583.88    194.26 o 
   0  13   5      315.80      368.26    195.95 o 
   1  13   5      236.39       69.69    153.68 o 
   2  13   5      257.60      355.17    149.47 o 
   3  13   5      338.84      408.97    144.70 o 
   4  13   5     1042.73     1332.75    209.25 o 
   5  13   5      356.12      224.62    153.08 o 
   6  13   5     1297.89     1459.17    205.72 o 
   7  13   5      112.68      429.56    233.74 o 
   8  13   5     1192.29     1518.84    256.73 o 
   9  13   5      126.58      142.58    145.98 o 
  10  13   5      510.35      364.34    205.61 o 
  11  13   5      262.36      184.48    166.38 o 
 -10  14   5      307.53      135.28    140.88 o 
  -9  14   5      148.38      134.22    110.43 o 
  -8  14   5      608.62      739.61    262.49 o 
  -7  14   5      214.06      243.36    194.84 o 
  -6  14   5      213.55      223.84    227.58 o 
  -5  14   5        0.31       59.24    186.86 o 
  -4  14   5       92.14      210.40    190.43 o 
  -3  14   5       15.83        4.13    154.89 o 
  -2  14   5      340.00      200.04    252.88 o 
  -1  14   5      219.62      156.74    181.98 o 
   0  14   5      105.99      -93.71    178.56 o 
   1  14   5       30.43       74.30    160.98 o 
   2  14   5       11.49     -110.76    237.82 o 
   3  14   5      187.78      288.14    213.89 o 
   4  14   5      291.27      270.65    211.57 o 
   5  14   5        1.75       23.01    191.49 o 
   6  14   5      259.93      560.33    302.16 o 
   7  14   5       42.02      163.70    339.62 o 
   8  14   5      260.26      226.41    363.24 o 
   9  14   5       66.27      346.95    337.18 o 
  -7  15   5      123.74      310.53    195.39 o 
  -6  15   5      212.48       57.12    324.96 o 
  -5  15   5       93.80      262.19    207.69 o 
  -4  15   5      371.27      301.55    216.65 o 
  -3  15   5      176.95      494.83    230.70 o 
  -2  15   5       10.58     -159.77    237.82 o 
  -1  15   5      928.70     1381.46    281.34 o 
   0  15   5       43.32       82.86    228.95 o 
   1  15   5      592.97      806.83    252.42 o 
   2  15   5       85.42       97.39    238.50 o 
   3  15   5       79.58      275.77    213.25 o 
   4  15   5       49.14       11.44    179.90 o 
   5  15   5      113.36      137.15    244.26 o 
   6  15   5       21.63       75.74    355.09 o 
 -20   0   6        0.06      -78.19    219.08 o 
 -18   0   6       18.72      -32.58    209.31 o 
 -16   0   6        3.12      -66.78    250.85 o 
 -14   0   6        4.39      -48.05    182.43 o 
 -12   0   6      718.48     1062.84    250.03 o 
 -10   0   6      750.99      903.21    213.38 o 
  -8   0   6     4434.61     4009.47    338.81 o 
  -6   0   6     2065.93     1795.83    241.89 o 
  -4   0   6    63452.54    60931.30   1043.29 o 
  -2   0   6    23766.87    22816.46    588.02 o 
   0   0   6     5551.31     6005.73    211.64 o 
   2   0   6    25972.04    24412.39    455.25 o 
   4   0   6    11096.67    10625.59    327.00 o 
   6   0   6      879.28      586.12    137.64 o 
   8   0   6    21334.19    23057.61    586.22 o 
  10   0   6    12930.71    13834.22    514.38 o 
  12   0   6    11643.71    13389.42    555.67 o 
  14   0   6     3124.95     2793.33    317.50 o 
  16   0   6      500.23      566.85    229.67 o 
  18   0   6      317.03      210.94    187.32 o 
 -21   1   6      123.57       10.62    193.83 o 
 -20   1   6     1274.67     1654.71    287.55 o 
 -19   1   6       30.12       46.11    170.39 o 
 -18   1   6     2355.01     2844.71    328.89 o 
 -17   1   6       56.65      -98.50    134.98 o 
 -16   1   6      530.16      589.52    218.30 o 
 -15   1   6       77.37      -49.30    149.93 o 
 -14   1   6       64.58       69.45    179.02 o 
 -13   1   6       20.44      -66.55    134.87 o 
 -12   1   6     2482.95     3043.23    516.76 o 
 -11   1   6       53.85        4.12    117.81 o 
 -10   1   6     2624.63     2087.11    222.07 o 
  -9   1   6       70.75       57.71    126.76 o 
  -8   1   6    10767.87     9999.01    369.98 o 
  -7   1   6      173.64       51.16     99.01 o 
  -6   1   6    12050.58    12117.85    368.21 o 
  -5   1   6      202.72      163.70     93.46 o 
  -4   1   6    12362.51    11818.32    325.28 o 
  -3   1   6       48.22       34.97     85.30 o 
  -2   1   6     2778.45     1945.78    163.29 o 
  -1   1   6     2755.69     2486.30    114.73 o 
   0   1   6     2005.75     1774.12     87.53 o 
   1   1   6       49.30       24.07     43.59 o 
   2   1   6     6829.60     6902.27    141.95 o 
   3   1   6      108.26       94.63     48.45 o 
   4   1   6     8862.98     9915.86    176.16 o 
   5   1   6      180.81      199.69     60.69 o 
   6   1   6     2956.83     3403.11    123.46 o 
   7   1   6        3.84      -43.63     63.88 o 
   8   1   6      412.29      572.47     84.58 o 
   9   1   6      314.71      371.71     80.43 o 
  10   1   6      935.93     1058.81    148.61 o 
  11   1   6      215.62       97.84    126.32 o 
  12   1   6      128.99      115.82    125.60 o 
  13   1   6      185.34      211.16    140.62 o 
  14   1   6      140.15      167.78    149.50 o 
  15   1   6      417.27      462.22    149.35 o 
  16   1   6      203.31      189.23    113.20 o 
  17   1   6       25.66       73.68    118.32 o 
  18   1   6       47.34       24.97    191.80 o 
  19   1   6       10.83       74.60    121.80 o 
  20   1   6        0.29       12.86     80.49 o 
 -20   2   6      142.91       27.85    212.78 o 
 -19   2   6       28.48      -63.29    201.84 o 
 -18   2   6      385.81      359.28    179.92 o 
 -17   2   6      359.95       80.74    167.92 o 
 -16   2   6      602.84      479.42    170.88 o 
 -15   2   6     1152.52     1290.37    230.39 o 
 -14   2   6      297.11      110.39    163.11 o 
 -13   2   6      117.38      136.29    153.40 o 
 -12   2   6     2793.03     2628.62    253.81 o 
 -11   2   6      155.22      294.70    138.94 o 
 -10   2   6     2267.07     2070.87    237.82 o 
  -9   2   6      329.24      322.74    154.34 o 
  -8   2   6        1.49       62.11     94.00 o 
  -7   2   6    20272.58    19050.82    487.47 o 
  -6   2   6      765.82      833.24    126.22 o 
  -5   2   6     7195.46     6774.41    261.41 o 
  -4   2   6     3391.63     3330.39    151.37 o 
  -3   2   6     3539.39     3688.90    151.16 o 
  -2   2   6      355.50      409.98     50.65 o 
  -1   2   6    21276.34    21181.23    246.06 o 
   0   2   6     7908.43     9356.51    152.58 o 
   1   2   6     1180.09     1140.42     64.54 o 
   2   2   6     3507.32     3062.28     83.54 o 
   3   2   6     4169.98     4544.93    126.36 o 
   4   2   6     4635.07     5240.20    141.07 o 
   5   2   6    14195.95    14966.03    210.46 o 
   6   2   6     1852.90     1646.18     74.24 o 
   7   2   6    10469.12    11513.44    239.58 o 
   8   2   6     3538.10     3727.10    120.72 o 
   9   2   6     2399.83     2442.96    134.78 o 
  10   2   6     3680.61     3614.55    170.66 o 
  11   2   6     1023.42     1056.80    117.43 o 
  12   2   6       42.42      -73.39    115.39 o 
  13   2   6     1967.60     2017.64    220.88 o 
  14   2   6      297.34      314.05    149.27 o 
  15   2   6      901.11     1110.44    193.38 o 
  16   2   6       14.86       -4.36    124.45 o 
  17   2   6      823.71      616.27    168.32 o 
  18   2   6      118.04      112.11    139.76 o 
  19   2   6      412.44      209.44    140.97 o 
  20   2   6      188.26       33.51    129.37 o 
 -20   3   6      274.95      262.02    208.90 o 
 -19   3   6      241.29      282.53    223.05 o 
 -18   3   6      197.08      139.31    156.63 o 
 -17   3   6      468.50      691.01    236.11 o 
 -16   3   6        7.66        7.70    141.70 o 
 -15   3   6     4435.95     4630.88    433.69 o 
 -14   3   6       48.99       52.97    158.96 o 
 -13   3   6     3308.29     3332.86    292.38 o 
 -12   3   6     3764.97     3666.79    301.49 o 
 -11   3   6     1946.62     2256.18    241.09 o 
 -10   3   6     1886.07     2017.42    212.85 o 
  -9   3   6     5519.89     5802.75    252.59 o 
  -8   3   6     5692.53     5563.49    242.54 o 
  -7   3   6     4076.91     3989.52    194.74 o 
  -6   3   6    11748.85    11038.18    294.95 o 
  -5   3   6    11845.78    12073.84    289.17 o 
  -4   3   6      893.01      866.45     81.47 o 
  -3   3   6    31325.64    32455.88    412.42 o 
  -2   3   6       15.40       63.83     42.40 o 
  -1   3   6     2915.52     2622.53     89.24 o 
   0   3   6      237.83      218.23     45.99 o 
   1   3   6       35.47       94.27     42.89 o 
   2   3   6        6.48      -14.53     41.38 o 
   3   3   6     3699.19     3388.87     93.86 o 
   4   3   6     3805.87     3955.83    104.53 o 
   5   3   6     2750.86     2757.67     92.63 o 
   6   3   6      779.82      706.74     67.00 o 
   7   3   6    11251.63    10659.94    187.73 o 
   8   3   6     1383.12     1538.29     95.67 o 
   9   3   6      853.84      839.03     87.90 o 
  10   3   6      415.12      293.56     95.08 o 
  11   3   6      104.84       88.32    110.13 o 
  12   3   6       62.51      -13.47     98.87 o 
  13   3   6     1314.83     1092.10    185.79 o 
  14   3   6      438.54      220.28    150.99 o 
  15   3   6      450.95      384.34    145.23 o 
  16   3   6      118.53      -22.31    109.35 o 
  17   3   6      100.39       62.77    128.90 o 
  18   3   6       35.77      -70.75     96.35 o 
  19   3   6      161.79      -21.12    100.37 o 
 -20   4   6       28.25        8.27    172.75 o 
 -19   4   6      279.76      252.96    187.43 o 
 -18   4   6       21.91       68.05    170.11 o 
 -17   4   6     1028.48      823.14    220.73 o 
 -16   4   6       42.04      134.18    223.97 o 
 -15   4   6     1505.74     1796.44    530.20 o 
 -14   4   6       43.52       55.99    188.49 o 
 -13   4   6      437.99      422.39    197.90 o 
 -12   4   6      111.00      212.14    147.60 o 
 -11   4   6       23.20      -43.59    101.85 o 
 -10   4   6      343.62      317.66    113.38 o 
  -9   4   6     2004.30     1880.34    159.08 o 
  -8   4   6     1516.03     1041.33    137.74 o 
  -7   4   6     6069.46     5510.35    224.02 o 
  -6   4   6        7.25      -59.83     68.37 o 
  -5   4   6    12915.16    12362.67    265.29 o 
  -4   4   6       63.50      -56.11     63.52 o 
  -3   4   6    28420.09    30142.86    338.70 o 
  -2   4   6       55.51       63.90     48.87 o 
  -1   4   6    19190.62    18328.61    208.84 o 
   0   4   6     1200.31     1127.72     84.20 o 
   1   4   6     7725.58     8188.06    136.20 o 
   2   4   6        4.18       30.02     43.64 o 
   3   4   6     3269.66     3168.95     99.24 o 
   4   4   6      214.04      222.28     55.51 o 
   5   4   6     8430.23     7797.14    369.05 o 
   6   4   6       37.60       26.41     64.10 o 
   7   4   6     3714.38     3976.10    140.04 o 
   8   4   6     1835.99     1741.76    107.08 o 
   9   4   6     7843.18     7216.15    397.13 o 
  10   4   6      332.72      312.59     99.40 o 
  11   4   6     5353.26     5952.18    247.40 o 
  12   4   6       93.71       90.94    107.53 o 
  13   4   6     3695.91     3364.40    263.67 o 
  14   4   6        6.42      113.36    162.55 o 
  15   4   6      539.15      642.97    178.40 o 
  16   4   6       86.46       -6.52    194.65 o 
  17   4   6      714.64     1083.04    225.43 o 
  18   4   6       12.07      150.54    189.19 o 
  19   4   6      312.71      422.30    213.89 o 
 -20   5   6       61.06     -188.66    203.55 o 
 -19   5   6      325.33      508.33    217.86 o 
 -18   5   6      289.32      217.34    206.90 o 
 -17   5   6      468.06      521.93    261.84 o 
 -16   5   6      166.07      283.82    170.05 o 
 -15   5   6     2497.63     2393.59    280.46 o 
 -14   5   6       29.58        8.87    148.99 o 
 -13   5   6      593.30      623.02    165.55 o 
 -12   5   6      357.03      346.61    121.01 o 
 -11   5   6        2.40      -58.98     92.23 o 
 -10   5   6     2447.17     2579.48    170.27 o 
  -9   5   6     2499.51     2422.20    155.86 o 
  -8   5   6     1180.51     1092.88    122.16 o 
  -7   5   6     5300.95     5175.57    198.99 o 
  -6   5   6     2331.40     2197.97    133.74 o 
  -5   5   6    12588.25    11787.01    265.73 o 
  -4   5   6     5722.40     4876.90    267.07 o 
  -3   5   6     1463.88     1325.32     98.95 o 
  -2   5   6       41.79       74.28     59.55 o 
  -1   5   6      266.02      316.15     81.76 o 
   0   5   6      116.42       97.95     76.25 o 
   1   5   6      487.39      581.85     89.83 o 
   2   5   6      434.71      192.79     78.70 o 
   3   5   6     2213.31     2093.21     89.00 o 
   4   5   6     5240.91     5095.76    314.67 o 
   5   5   6       79.53      117.25     63.53 o 
   6   5   6      515.49      403.13     67.31 o 
   7   5   6      408.44      362.22     77.99 o 
   8   5   6       19.34       11.80     66.16 o 
   9   5   6       90.52       91.17     91.24 o 
  10   5   6      833.16     1047.13    140.22 o 
  11   5   6      218.61      210.17    118.14 o 
  12   5   6      369.37      359.11    129.72 o 
  13   5   6      438.74      534.81    124.15 o 
  14   5   6       98.37      -70.91    154.83 o 
  15   5   6      207.34      344.05    157.47 o 
  16   5   6       67.60      -26.53    175.73 o 
  17   5   6       42.37     -198.71    142.53 o 
  18   5   6       82.48       34.74    143.47 o 
  19   5   6       15.74      -71.17    143.99 o 
 -19   6   6       57.82       72.41    116.26 o 
 -18   6   6       23.06      138.45    131.24 o 
 -17   6   6       90.31       33.10    130.40 o 
 -16   6   6       62.11       48.55    115.30 o 
 -15   6   6      280.29      128.69    100.24 o 
 -14   6   6      195.82      146.67    101.61 o 
 -13   6   6       53.49      119.30     99.98 o 
 -12   6   6      192.00      208.31    102.51 o 
 -11   6   6       38.38       69.81     94.90 o 
 -10   6   6     1202.71     1064.23    155.10 o 
  -9   6   6       20.77        8.53     95.98 o 
  -8   6   6      250.91      349.77    109.19 o 
  -7   6   6     3535.89     3702.54    198.08 o 
  -6   6   6     1069.16      924.13    102.22 o 
  -5   6   6     3867.65     3861.43    164.94 o 
  -4   6   6     3818.73     3543.02    146.45 o 
  -3   6   6     7645.27     7175.17    188.12 o 
  -2   6   6     6737.92     6414.52    203.25 o 
  -1   6   6     2635.06     2501.34    160.95 o 
   0   6   6     1731.56     1862.12    148.31 o 
   1   6   6      712.11      897.83    117.96 o 
   2   6   6     6851.31     6919.35    243.49 o 
   3   6   6     4078.39     3754.13    114.97 o 
   4   6   6     2390.81     2296.63    103.36 o 
   5   6   6     8227.11     8580.80    287.57 o 
   6   6   6     3463.43     3624.13    142.93 o 
   7   6   6     3798.64     4016.78    158.79 o 
   8   6   6     4264.78     4823.63    202.66 o 
   9   6   6     5340.90     5057.29    216.47 o 
  10   6   6     5321.66     5462.08    236.39 o 
  11   6   6     3452.83     4159.16    220.16 o 
  12   6   6     3538.02     3880.66    223.86 o 
  13   6   6     1290.32     1238.80    158.26 o 
  14   6   6      757.87      875.95    193.22 o 
  15   6   6      367.04      190.96    147.24 o 
  16   6   6      100.29       18.12    190.96 o 
  17   6   6      289.74      457.05    250.78 o 
  18   6   6      274.23      431.22    257.05 o 
 -18   7   6      624.29      739.80    172.25 o 
 -17   7   6      157.41        5.80    133.09 o 
 -16   7   6      858.84      946.56    154.45 o 
 -15   7   6      178.05       67.27     90.20 o 
 -14   7   6       33.27       94.62     93.35 o 
 -13   7   6       28.80       57.56    100.25 o 
 -12   7   6      366.22      373.83    109.60 o 
 -11   7   6       73.58       42.78     93.73 o 
 -10   7   6     2179.28     2415.98    179.38 o 
  -9   7   6     3288.29     3674.96    196.80 o 
  -8   7   6     2788.31     2567.76    163.54 o 
  -7   7   6     1602.33     1441.66    125.89 o 
  -6   7   6     2788.72     2645.97    154.33 o 
  -5   7   6     2404.90     1753.30    242.93 o 
  -4   7   6      776.84      622.28     93.25 o 
  -3   7   6     2981.63     3085.95    133.28 o 
  -2   7   6      251.51      434.67     95.90 o 
  -1   7   6       93.14       46.81     87.63 o 
   0   7   6        2.11      -21.70     84.32 o 
   1   7   6      979.07     1197.71    134.11 o 
   2   7   6     1142.06      930.38    129.88 o 
   3   7   6     2073.54     1894.94    164.00 o 
   4   7   6      232.55      140.67     76.92 o 
   5   7   6       13.57       77.47     88.31 o 
   6   7   6       87.02      164.70     98.90 o 
   7   7   6     1638.88     1478.59    152.82 o 
   8   7   6       26.31      -20.95     85.59 o 
   9   7   6     1160.63     1365.48    180.25 o 
  10   7   6        7.64      125.41    115.08 o 
  11   7   6      409.71      395.71    170.63 o 
  12   7   6      101.29      203.58    133.71 o 
  13   7   6      121.67      129.59    121.05 o 
  14   7   6       29.33       73.06    143.21 o 
  15   7   6       60.48       25.51    204.02 o 
  16   7   6        0.13     -129.95    156.73 o 
  17   7   6       51.34      -89.23    203.71 o 
  18   7   6       32.12      -58.64    197.09 o 
 -18   8   6      162.26      283.45    158.67 o 
 -17   8   6       30.48       -9.44     83.20 o 
 -16   8   6      238.03      337.95    107.24 o 
 -15   8   6      278.76      305.16    114.03 o 
 -14   8   6      440.25      364.71    106.31 o 
 -13   8   6      195.25      251.40    112.69 o 
 -12   8   6      713.51      541.98    114.52 o 
 -11   8   6        2.33       39.43     95.23 o 
 -10   8   6      668.07      525.60    125.90 o 
  -9   8   6      110.28      161.01     93.72 o 
  -8   8   6     1454.43     1552.69    143.46 o 
  -7   8   6       78.13      141.84    111.88 o 
  -6   8   6     1249.75     1280.55    153.21 o 
  -5   8   6       64.37        5.31     97.73 o 
  -4   8   6     2190.35     1960.91    177.92 o 
  -3   8   6      215.66      154.14     88.88 o 
  -2   8   6     9898.41     8869.09    320.18 o 
  -1   8   6      868.20      974.79    138.57 o 
   0   8   6    10534.45    10463.57    339.99 o 
   1   8   6      324.54      222.46    114.95 o 
   2   8   6     4023.03     3770.20    221.25 o 
   3   8   6       58.75      117.49     99.97 o 
   4   8   6     1598.20     1688.05    142.98 o 
   5   8   6       18.69       20.70     88.44 o 
   6   8   6      690.16      626.51    110.26 o 
   7   8   6      144.12      140.11    107.68 o 
   8   8   6     2328.46     2587.91    263.48 o 
   9   8   6      114.18       10.61    109.43 o 
  10   8   6     5167.94     5883.09    318.69 o 
  11   8   6       14.17      -25.32    114.78 o 
  12   8   6     3082.12     3643.36    269.87 o 
  13   8   6       84.40       -1.26    137.66 o 
  14   8   6      312.54      489.87    173.67 o 
  15   8   6      266.59      515.12    230.45 o 
  16   8   6       12.51       80.63    216.64 o 
  17   8   6      180.45      259.81    307.04 o 
 -17   9   6       10.25       -9.55     87.23 o 
 -16   9   6      329.80      487.46    149.58 o 
 -15   9   6      202.69       -1.82    101.71 o 
 -14   9   6       51.67       88.12    109.86 o 
 -13   9   6     1816.90     1607.68    207.90 o 
 -12   9   6      952.12      659.30    141.51 o 
 -11   9   6      260.54      104.20    105.78 o 
 -10   9   6     2997.62     2876.93    237.35 o 
  -9   9   6      132.44      -33.38    110.92 o 
  -8   9   6     4485.37     4430.12    268.15 o 
  -7   9   6      736.58      792.82    152.87 o 
  -6   9   6     3368.32     3591.98    235.55 o 
  -5   9   6     1644.59     1716.68    169.70 o 
  -4   9   6     2813.41     2157.98    235.48 o 
  -3   9   6       25.52       -4.08    117.02 o 
  -2   9   6       13.35        4.96     84.21 o 
  -1   9   6      736.59      834.86    136.35 o 
   0   9   6     1590.39     1495.86    161.17 o 
   1   9   6      643.04      724.62    129.19 o 
   2   9   6     2547.65     2566.39    200.60 o 
   3   9   6      312.68      132.80    104.64 o 
   4   9   6     7373.65     7396.77    404.75 o 
   5   9   6        1.49      -79.42     87.37 o 
   6   9   6     1813.02     1509.13    152.20 o 
   7   9   6      926.75     1195.07    163.16 o 
   8   9   6      314.01      125.12    121.63 o 
   9   9   6      149.68      120.74    123.09 o 
  10   9   6        0.53        1.97    117.72 o 
  11   9   6       38.35      -12.22    122.02 o 
  12   9   6      288.18      383.53    147.05 o 
  13   9   6        0.67       19.34    167.44 o 
  14   9   6        9.88        2.80    140.55 o 
  15   9   6       12.88       83.89    282.61 o 
  16   9   6        8.69       -8.14    206.87 o 
 -16  10   6       98.84       31.58    116.51 o 
 -15  10   6      204.01      145.44     92.83 o 
 -14  10   6        6.41       55.33    109.16 o 
 -13  10   6      412.65      351.11    145.00 o 
 -12  10   6        1.88      -29.74    110.75 o 
 -11  10   6      434.12      358.84    133.92 o 
 -10  10   6       99.82       97.19    112.83 o 
  -9  10   6      234.03      299.56    131.83 o 
  -8  10   6      497.90      523.19    122.26 o 
  -7  10   6      319.62      246.52    117.60 o 
  -6  10   6      469.94      616.67    148.08 o 
  -5  10   6     1815.29     2268.20    211.95 o 
  -4  10   6      834.78     1244.30    165.56 o 
  -3  10   6     2047.92     2023.18    192.76 o 
  -2  10   6     4627.59     4172.70    256.74 o 
  -1  10   6      130.90       45.62     94.56 o 
   0  10   6      865.32      771.33    147.45 o 
   1  10   6     1173.54     1402.61    183.47 o 
   2  10   6      551.47      590.49    151.17 o 
   3  10   6     3892.25     3612.53    246.83 o 
   4  10   6      263.74      404.20    140.09 o 
   5  10   6     1449.97     1253.91    148.44 o 
   6  10   6     1755.61     1626.77    163.77 o 
   7  10   6     1827.29     1834.12    195.37 o 
   8  10   6      851.71      914.62    162.74 o 
   9  10   6     1666.20     1878.27    204.36 o 
  10  10   6     1768.16     2098.07    223.76 o 
  11  10   6       21.47      150.10    140.14 o 
  12  10   6      843.10     1044.23    236.98 o 
  13  10   6       39.15       -0.73    181.01 o 
  14  10   6      470.39      705.97    209.28 o 
  15  10   6       12.83      107.18    146.52 o 
 -15  11   6      404.05      210.65    132.04 o 
 -14  11   6       18.29      -24.43    101.92 o 
 -13  11   6      524.63      566.74    159.67 o 
 -12  11   6        2.29      -22.07    102.23 o 
 -11  11   6      468.53      279.57    127.52 o 
 -10  11   6        6.72       46.95    113.13 o 
  -9  11   6      156.00      159.80    108.14 o 
  -8  11   6       20.06      -73.10    101.16 o 
  -7  11   6      479.84      416.59    127.48 o 
  -6  11   6      404.72      548.04    137.42 o 
  -5  11   6     1248.99     1110.31    164.24 o 
  -4  11   6      116.85      -63.22    120.08 o 
  -3  11   6     1770.17     1905.03    210.22 o 
  -2  11   6      106.56      100.54    111.64 o 
  -1  11   6       48.49       93.91    123.34 o 
   0  11   6      624.16      521.78    156.04 o 
   1  11   6      553.43      575.86    163.57 o 
   2  11   6      358.69      478.84    152.90 o 
   3  11   6       12.43      -13.91    112.10 o 
   4  11   6       89.78       56.40    128.92 o 
   5  11   6       65.70       44.87     91.85 o 
   6  11   6      132.27       13.69     93.17 o 
   7  11   6     1059.78     1200.88    170.33 o 
   8  11   6       29.85      -14.57    108.62 o 
   9  11   6      211.20      315.75    168.96 o 
  10  11   6        2.41        2.65    131.86 o 
  11  11   6       56.47       52.28    155.19 o 
  12  11   6       47.47      374.81    233.34 o 
  13  11   6       21.38      274.29    209.39 o 
  14  11   6       45.02      220.10    201.34 o 
 -13  12   6        0.74      -24.32     97.73 o 
 -12  12   6       12.81      -56.03    111.59 o 
 -11  12   6       25.95      -13.80     84.32 o 
 -10  12   6      103.84      159.49    127.21 o 
  -9  12   6        4.29      -14.86     87.21 o 
  -8  12   6       63.43       98.80    101.64 o 
  -7  12   6      408.06      434.14    127.22 o 
  -6  12   6        7.88      -28.33    105.68 o 
  -5  12   6     2153.36     2504.58    241.55 o 
  -4  12   6      296.83      358.49    147.23 o 
  -3  12   6     1574.19     1684.77    197.50 o 
  -2  12   6       26.85      -44.42    119.63 o 
  -1  12   6      197.53      121.10    127.17 o 
   0  12   6      168.44      -52.76    108.34 o 
   1  12   6      212.81      262.11    147.97 o 
   2  12   6      155.94       52.84    123.12 o 
   3  12   6     1468.26     1187.60    174.62 o 
   4  12   6       12.56     -198.92    132.61 o 
   5  12   6     1224.42     1329.98    156.49 o 
   6  12   6      124.93      292.44    137.40 o 
   7  12   6     1576.43     1995.25    378.31 o 
   8  12   6       17.84       51.20    185.49 o 
   9  12   6      899.69     1115.84    228.49 o 
  10  12   6        4.28       49.69    184.95 o 
  11  12   6      367.27      472.72    193.87 o 
  12  12   6       47.03      141.27    298.90 o 
  13  12   6      458.88      723.99    218.57 o 
 -12  13   6        1.37      -88.85    111.89 o 
 -11  13   6      113.03       10.82     87.51 o 
 -10  13   6       18.79       55.33    105.74 o 
  -9  13   6      290.76      287.23    159.63 o 
  -8  13   6       30.22      -46.81    100.05 o 
  -7  13   6      437.96      295.01    189.38 o 
  -6  13   6       29.69        7.18    148.87 o 
  -5  13   6      564.24      734.94    221.28 o 
  -4  13   6       47.60      -22.84    196.59 o 
  -3  13   6      212.25      228.82    138.61 o 
  -2  13   6       13.94       58.12    126.67 o 
  -1  13   6      313.31      362.45    148.09 o 
   0  13   6       28.84     -106.07    136.96 o 
   1  13   6      175.31       62.14    131.00 o 
   2  13   6        0.35      -26.19    142.31 o 
   3  13   6        5.33      -10.99    129.73 o 
   4  13   6       16.07       58.08    120.41 o 
   5  13   6       40.37       98.15    158.65 o 
   6  13   6      228.75      516.62    175.10 o 
   7  13   6      618.31      943.61    351.02 o 
   8  13   6      293.75      277.06    247.59 o 
   9  13   6       60.77       -2.05    164.14 o 
  10  13   6       12.09       90.57    160.13 o 
  11  13   6      103.34       52.32    192.21 o 
 -10  14   6      129.39      120.69    122.63 o 
  -9  14   6       18.06      -57.47     78.89 o 
  -8  14   6      173.70      159.36    143.47 o 
  -7  14   6      121.92      -68.93    185.44 o 
  -6  14   6       36.88     -149.19    203.57 o 
  -5  14   6      747.74      787.27    329.85 o 
  -4  14   6        0.27      -87.86    169.04 o 
  -3  14   6      387.36      278.36    195.35 o 
  -2  14   6      271.13      406.71    209.80 o 
  -1  14   6       17.35      246.21    199.56 o 
   0  14   6     1549.18     1693.26    285.04 o 
   1  14   6      244.54       93.29    185.01 o 
   2  14   6      206.34      429.85    236.63 o 
   3  14   6       88.18      200.36    229.07 o 
   4  14   6      135.75      165.25    227.86 o 
   5  14   6       22.51       37.46    250.85 o 
   6  14   6      132.61      184.06    262.25 o 
   7  14   6       92.48      211.75    344.51 o 
   8  14   6      237.18      694.71    369.75 o 
   9  14   6      231.11      346.95    333.10 o 
  -6  15   6      385.21      423.18    293.60 o 
  -5  15   6      112.16     -132.39    216.85 o 
  -4  15   6      149.22      118.45    199.26 o 
  -3  15   6        7.43       42.74    172.31 o 
  -2  15   6       42.48      -39.07    188.44 o 
  -1  15   6       24.58      156.66    264.28 o 
   0  15   6      248.04      368.54    221.13 o 
   1  15   6        6.52        6.07    172.06 o 
   2  15   6      284.39      286.34    212.04 o 
   3  15   6       19.69      -89.79    175.31 o 
   4  15   6      350.65      244.47    238.22 o 
   5  15   6       12.50     -239.44    328.22 o 
   6  15   6       12.95     -141.71    243.52 o 
 -19   0   7     1182.32     1435.85    359.98 o 
 -17   0   7     2016.65     2070.30    429.21 o 
 -15   0   7      628.62      838.06    328.22 o 
 -13   0   7      733.50      958.59    310.30 o 
 -11   0   7       23.41      128.68    162.07 o 
  -9   0   7    13089.95    13088.82    639.33 o 
  -7   0   7    10381.34    10344.17    529.38 o 
  -5   0   7       28.52       90.40    105.88 o 
  -3   0   7      722.30      444.68    131.94 o 
  -1   0   7     3302.94     3619.36    264.69 o 
   1   0   7    13976.35    13640.57    343.44 o 
   3   0   7     1433.49     1967.20     99.94 o 
   5   0   7       54.06      -25.95     42.31 o 
   7   0   7      142.27      246.78    155.20 o 
   9   0   7     1202.32     1297.20    291.98 o 
  11   0   7      192.53       90.51    145.65 o 
  13   0   7      516.21      569.88    210.06 o 
  15   0   7     1421.64      945.13    227.02 o 
  17   0   7      101.17      -33.39    189.76 o 
  19   0   7        7.09       77.37    128.68 o 
 -20   1   7       25.62       31.82    188.50 o 
 -19   1   7        0.26       72.65    212.17 o 
 -18   1   7       95.89       57.01    209.05 o 
 -17   1   7      152.39       83.86    166.75 o 
 -16   1   7       66.82       66.39    186.15 o 
 -15   1   7       38.54       32.98    155.25 o 
 -14   1   7       18.35      -94.76    138.89 o 
 -13   1   7      879.93      636.61    167.17 o 
 -12   1   7       95.87       18.11    131.48 o 
 -11   1   7     1745.25     1773.52    213.71 o 
 -10   1   7      293.51      339.18    130.64 o 
  -9   1   7     1320.73     1164.90    179.39 o 
  -8   1   7       27.91      186.30    128.70 o 
  -7   1   7      262.57      300.80    113.68 o 
  -6   1   7      462.03      495.99    145.78 o 
  -5   1   7     2191.92     2229.06    173.05 o 
  -4   1   7      215.61      235.88    117.69 o 
  -3   1   7    20045.70    21272.73    438.75 o 
  -2   1   7     5667.67     5622.77    226.69 o 
  -1   1   7    30079.52    33912.00    421.70 o 
   0   1   7     3003.34     3258.17    116.98 o 
   1   1   7    12887.14    12216.45    261.75 o 
   2   1   7     1357.86     1629.35     81.04 o 
   3   1   7     7677.36     6821.97    149.55 o 
   4   1   7       53.24      101.21     52.53 o 
   5   1   7      414.98      504.65     66.80 o 
   6   1   7      212.96       55.70     60.77 o 
   7   1   7     4878.05     4733.86    149.95 o 
   8   1   7      946.17      716.72    117.55 o 
   9   1   7     6884.73     6956.59    196.91 o 
  10   1   7     1669.05     1309.59    139.88 o 
  11   1   7     5866.76     5464.69    261.97 o 
  12   1   7     1528.62     1364.17    174.08 o 
  13   1   7     4894.80     4706.89    267.39 o 
  14   1   7      424.07      548.26    137.27 o 
  15   1   7     1527.49     1383.45    202.07 o 
  16   1   7      451.87      615.41    174.11 o 
  17   1   7        3.66       24.91    119.87 o 
  18   1   7      226.83      141.55    127.32 o 
  19   1   7      280.53      154.37    119.62 o 
 -20   2   7      116.16       86.56    222.73 o 
 -19   2   7      577.99      659.65    245.26 o 
 -18   2   7      483.39      385.15    205.97 o 
 -17   2   7     1320.76     1395.59    285.87 o 
 -16   2   7     1266.46     1193.78    300.93 o 
 -15   2   7      667.38      594.22    195.88 o 
 -14   2   7     1552.62     1905.73    276.50 o 
 -13   2   7      147.78       53.37    125.82 o 
 -12   2   7      252.94      330.49    217.45 o 
 -11   2   7     1015.23      770.12    156.32 o 
 -10   2   7      657.49      636.81    155.59 o 
  -9   2   7     5677.52     5279.79    305.38 o 
  -8   2   7     1585.04     1347.91    168.16 o 
  -7   2   7    14663.18    16013.08    481.33 o 
  -6   2   7    21004.05    18924.51    595.76 o 
  -5   2   7     6980.78     7143.80    279.82 o 
  -4   2   7    23544.56    27527.87    522.07 o 
  -3   2   7     5149.93     5151.47    224.41 o 
  -2   2   7     9406.45     9305.76    190.58 o 
  -1   2   7     5808.60     6423.92    159.85 o 
   0   2   7     4261.23     3540.59    121.43 o 
   1   2   7    10306.63    10235.56    198.94 o 
   2   2   7      839.74      791.21     68.66 o 
   3   2   7     1139.65     1139.72     78.89 o 
   4   2   7      160.17      164.56     67.73 o 
   5   2   7    11045.53    11846.32    223.13 o 
   6   2   7     2557.61     2273.18    124.27 o 
   7   2   7       19.20      -25.05     63.65 o 
   8   2   7     1226.88      915.95    101.74 o 
   9   2   7     1277.25     1044.86    100.14 o 
  10   2   7      422.47      411.49     96.69 o 
  11   2   7      913.80      926.71    154.46 o 
  12   2   7      734.25      528.54    139.18 o 
  13   2   7      224.93      108.01    129.84 o 
  14   2   7       89.04      -69.50    137.51 o 
  15   2   7       38.70      -11.46    124.67 o 
  16   2   7       24.90       25.09    148.22 o 
  17   2   7       38.89      -72.58    120.40 o 
  18   2   7        2.39        0.29    114.66 o 
  19   2   7       20.28       53.35     89.47 o 
 -20   3   7       12.98     -129.52    176.93 o 
 -19   3   7       33.95      -52.80    197.21 o 
 -18   3   7      268.36      197.09    164.05 o 
 -17   3   7       24.00      131.30    151.73 o 
 -16   3   7     1255.51     1681.12    271.56 o 
 -15   3   7       71.40      184.59    189.52 o 
 -14   3   7     2001.34     2243.50    285.22 o 
 -13   3   7      339.67      266.56    163.49 o 
 -12   3   7      408.99      199.25    149.82 o 
 -11   3   7     1350.10     1437.02    223.16 o 
 -10   3   7      757.71      872.68    153.81 o 
  -9   3   7      122.11      174.12    137.02 o 
  -8   3   7     2131.25     2416.66    216.35 o 
  -7   3   7      787.79      810.75    110.55 o 
  -6   3   7    15207.37    13479.72    331.19 o 
  -5   3   7      385.58      392.66     90.73 o 
  -4   3   7     9002.69     8160.26    208.62 o 
  -3   3   7     1783.89     1684.82     82.98 o 
  -2   3   7     3522.85     2913.01    115.95 o 
  -1   3   7     2196.23     2215.18     89.12 o 
   0   3   7     9568.77     9215.86    164.45 o 
   1   3   7    10190.33     9752.99    166.86 o 
   2   3   7     2559.32     2798.08     92.45 o 
   3   3   7        5.42      -15.40     41.21 o 
   4   3   7    11997.20    11046.53    162.69 o 
   5   3   7     1048.87     1146.66     76.36 o 
   6   3   7     9930.62    10294.17    225.39 o 
   7   3   7     2790.12     3011.46    100.26 o 
   8   3   7     7616.55     7339.47    213.71 o 
   9   3   7     1957.08     2210.06    138.84 o 
  10   3   7     4079.13     4617.63    189.80 o 
  11   3   7      233.33       91.73    121.59 o 
  12   3   7     1519.49     1713.93    213.55 o 
  13   3   7       72.69      146.26    121.84 o 
  14   3   7      822.89     1001.81    168.99 o 
  15   3   7      430.49      476.97    154.46 o 
  16   3   7     1020.47     1170.20    197.78 o 
  17   3   7        6.93      -15.48    159.68 o 
  18   3   7      325.03      374.19    160.08 o 
  19   3   7        0.05       12.02    156.19 o 
 -20   4   7      419.40      371.16    203.68 o 
 -19   4   7        4.60      129.76    175.74 o 
 -18   4   7      615.37      775.97    229.77 o 
 -17   4   7       16.67       84.64    168.39 o 
 -16   4   7      995.73     1017.98    242.95 o 
 -15   4   7       49.14      -89.92    174.17 o 
 -14   4   7     2610.53     2459.22    269.53 o 
 -13   4   7      255.77       99.32    149.08 o 
 -12   4   7     2497.86     2497.86    265.24 o 
 -11   4   7     1257.83     1009.80    182.84 o 
 -10   4   7     3905.74     4199.56    236.78 o 
  -9   4   7      507.32      458.88    108.51 o 
  -8   4   7     2043.83     1877.09    155.80 o 
  -7   4   7     2927.40     2919.83    182.97 o 
  -6   4   7     8584.22     8358.05    235.45 o 
  -5   4   7     1163.15     1203.80     74.11 o 
  -4   4   7    26186.37    27956.05    369.34 o 
  -3   4   7     3282.24     3341.74    103.69 o 
  -2   4   7    10962.22    11265.54    180.03 o 
  -1   4   7     3682.44     3726.16    108.58 o 
   0   4   7      237.77      322.31     48.59 o 
   1   4   7      767.50      681.77     61.75 o 
   2   4   7     6412.40     6258.71    137.75 o 
   3   4   7      102.95       64.25     47.98 o 
   4   4   7      565.22      591.38     62.22 o 
   5   4   7      859.20      993.82    135.22 o 
   6   4   7      750.87      477.54     66.54 o 
   7   4   7       16.92       -0.70     59.46 o 
   8   4   7     9836.29    10303.77    315.75 o 
   9   4   7      148.95      150.69     89.90 o 
  10   4   7     3028.85     3359.55    189.68 o 
  11   4   7      381.83      464.28    117.20 o 
  12   4   7        7.97      -87.54    148.96 o 
  13   4   7       15.39      -73.09    135.69 o 
  14   4   7      369.24      268.53    168.43 o 
  15   4   7       78.94        3.50    151.76 o 
  16   4   7        1.23      -50.68    161.44 o 
  17   4   7       59.65      -50.97    146.36 o 
  18   4   7        4.52      -70.32    142.24 o 
  19   4   7        5.22     -110.60    165.66 o 
 -19   5   7        2.49      -82.66    164.71 o 
 -18   5   7        5.32       28.26    166.64 o 
 -17   5   7       58.92       73.24    192.95 o 
 -16   5   7      369.74      198.96    316.00 o 
 -15   5   7      265.46      220.54    163.48 o 
 -14   5   7      491.78      669.30    208.39 o 
 -13   5   7       85.76       69.68    150.35 o 
 -12   5   7        0.40       17.76    117.24 o 
 -11   5   7      762.01      679.13    144.39 o 
 -10   5   7      138.84       51.81     78.46 o 
  -9   5   7     2065.02     1883.40    148.15 o 
  -8   5   7       26.70       21.85     75.06 o 
  -7   5   7     1248.12     1297.62    117.04 o 
  -6   5   7      215.49      258.94     77.34 o 
  -5   5   7      259.83      335.66     78.37 o 
  -4   5   7     8621.91     8230.10    217.38 o 
  -3   5   7     3817.27     3784.27    143.49 o 
  -2   5   7    18556.51    18471.36    274.35 o 
  -1   5   7      987.16      855.53     85.81 o 
   0   5   7     1534.95     1433.21    122.79 o 
   1   5   7     1986.14     1890.76    137.45 o 
   2   5   7     3046.58     2880.57     98.62 o 
   3   5   7      602.60      402.01     58.72 o 
   4   5   7     9126.63     9014.88    184.17 o 
   5   5   7     2807.21     3170.42    124.45 o 
   6   5   7     5843.69     5883.78    165.77 o 
   7   5   7       20.55      -21.29     65.22 o 
   8   5   7     1457.25     1255.29    134.63 o 
   9   5   7      317.41      256.36     93.86 o 
  10   5   7     5719.98     6907.90    256.93 o 
  11   5   7     2641.48     2760.11    186.24 o 
  12   5   7     5121.47     5558.77    255.11 o 
  13   5   7      582.32      384.84    163.84 o 
  14   5   7      464.82      321.25    147.66 o 
  15   5   7        1.99      -70.46    154.77 o 
  16   5   7      547.24      582.25    275.49 o 
  17   5   7        6.80      -14.79    167.42 o 
  18   5   7      855.54      898.16    275.40 o 
 -19   6   7      569.68      804.54    198.38 o 
 -18   6   7      413.12      511.50    188.33 o 
 -17   6   7      860.24      961.65    177.50 o 
 -16   6   7      368.14      377.62    146.70 o 
 -15   6   7      218.34      116.34    118.90 o 
 -14   6   7      710.28      786.87    134.04 o 
 -13   6   7        5.13     -129.15     92.26 o 
 -12   6   7      913.21      802.23    129.39 o 
 -11   6   7     1196.25     1099.33    132.17 o 
 -10   6   7       24.82        2.35     95.10 o 
  -9   6   7      738.29      825.27    118.73 o 
  -8   6   7       75.96        5.74     70.71 o 
  -7   6   7     1262.85     1287.35    121.29 o 
  -6   6   7     4671.05     3988.29    176.75 o 
  -5   6   7     1156.84      895.16    101.89 o 
  -4   6   7     2309.56     2302.36    126.66 o 
  -3   6   7      318.35      115.61     66.70 o 
  -2   6   7     1631.46     1695.33     93.68 o 
  -1   6   7     2465.03     2373.42    163.05 o 
   0   6   7        1.04      -41.80     66.61 o 
   1   6   7      896.48      925.81    111.31 o 
   2   6   7      640.49      609.90    102.82 o 
   3   6   7      713.77      476.21     57.06 o 
   4   6   7      367.18      190.13     59.65 o 
   5   6   7     1400.75     1524.48    145.44 o 
   6   6   7      199.23       65.14     66.25 o 
   7   6   7      204.43      156.53     84.70 o 
   8   6   7     2061.29     1845.66    144.85 o 
   9   6   7      117.04      131.86     90.25 o 
  10   6   7     3596.14     3521.67    202.48 o 
  11   6   7        3.78       98.41    102.04 o 
  12   6   7      375.34      667.12    162.27 o 
  13   6   7       27.63      -72.79    133.00 o 
  14   6   7      712.16      607.38    215.19 o 
  15   6   7       45.28      -91.48    198.69 o 
  16   6   7       17.93     -135.77    184.47 o 
  17   6   7       21.88       91.69    188.00 o 
  18   6   7       66.65       29.42    156.54 o 
 -18   7   7       26.93       82.06    136.12 o 
 -17   7   7        3.67      111.50    137.06 o 
 -16   7   7      328.89      239.20    109.41 o 
 -15   7   7        1.21      -28.75     83.97 o 
 -14   7   7      572.57      477.43    123.67 o 
 -13   7   7      153.27       80.60    103.42 o 
 -12   7   7      112.11       49.55     93.86 o 
 -11   7   7       83.22        8.86    111.61 o 
 -10   7   7        5.50      -38.52     87.76 o 
  -9   7   7     1100.05     1257.41    134.11 o 
  -8   7   7      176.76      251.91     86.26 o 
  -7   7   7       36.22       88.48     78.58 o 
  -6   7   7      432.41      365.84     90.47 o 
  -5   7   7     1301.16     1341.61    118.39 o 
  -4   7   7      992.87      785.08    138.42 o 
  -3   7   7     5084.86     4711.34    239.71 o 
  -2   7   7     3451.10     3430.72    287.64 o 
  -1   7   7    10528.64    10011.24    323.64 o 
   0   7   7      124.65       51.95     88.25 o 
   1   7   7     3146.11     3092.95    189.62 o 
   2   7   7      211.20      280.33     96.90 o 
   3   7   7     3555.62     3849.09    204.95 o 
   4   7   7     1900.40     1633.42    132.71 o 
   5   7   7     3054.03     3225.23    176.39 o 
   6   7   7       20.28       80.11     79.94 o 
   7   7   7     1942.56     2017.97    186.38 o 
   8   7   7      361.13      672.82    143.96 o 
   9   7   7     2266.39     2580.12    224.09 o 
  10   7   7      650.72      761.86    160.93 o 
  11   7   7     6081.84     6268.90    322.98 o 
  12   7   7     1050.16      953.25    165.71 o 
  13   7   7     1572.46     1806.24    259.43 o 
  14   7   7       36.80       40.74    175.53 o 
  15   7   7      339.56      575.10    220.73 o 
  16   7   7       62.49      -85.20    174.29 o 
  17   7   7      241.28      234.06    197.68 o 
 -17   8   7      858.29     1016.15    155.10 o 
 -16   8   7       18.38       13.21     98.80 o 
 -15   8   7      350.83      348.13    106.97 o 
 -14   8   7      154.99      193.72    106.58 o 
 -13   8   7      432.00      414.01    118.26 o 
 -12   8   7      270.62      283.25    106.65 o 
 -11   8   7     1234.44     1331.83    180.97 o 
 -10   8   7      306.14      280.53    130.76 o 
  -9   8   7     3631.10     3666.17    254.91 o 
  -8   8   7      455.43      386.26    125.08 o 
  -7   8   7     6035.68     6168.09    299.73 o 
  -6   8   7       27.63      -13.06    105.09 o 
  -5   8   7     4552.22     4855.55    265.43 o 
  -4   8   7     1397.20     1252.07    184.93 o 
  -3   8   7      844.12      852.00    131.73 o 
  -2   8   7      432.59      457.09    111.99 o 
  -1   8   7     1710.21     1557.16    162.83 o 
   0   8   7       80.13      188.30     94.56 o 
   1   8   7     1624.72     1600.43    161.18 o 
   2   8   7      284.00      248.91    105.52 o 
   3   8   7     1154.55     1022.53    140.64 o 
   4   8   7      556.53      547.76    107.31 o 
   5   8   7     1542.20     1473.20    189.29 o 
   6   8   7      209.45       50.11     99.36 o 
   7   8   7     1098.75     1159.44    163.73 o 
   8   8   7      190.15       75.78    123.23 o 
   9   8   7      235.75      215.48    139.72 o 
  10   8   7       40.55       70.71    122.46 o 
  11   8   7      370.21      456.31    155.04 o 
  12   8   7      329.35      351.14    136.89 o 
  13   8   7       78.02        4.59    129.39 o 
  14   8   7        0.95      -88.76    153.46 o 
  15   8   7        3.50       52.17    178.76 o 
  16   8   7      129.39       30.73    218.69 o 
  17   8   7       30.47      140.90    301.34 o 
 -17   9   7       22.09       43.42    120.38 o 
 -16   9   7       38.07      -51.70     85.34 o 
 -15   9   7      619.96      598.82    157.01 o 
 -14   9   7       17.64       14.69    108.76 o 
 -13   9   7      991.71     1018.90    184.85 o 
 -12   9   7      391.16      472.07    150.03 o 
 -11   9   7     1027.88      907.74    152.26 o 
 -10   9   7      169.10      124.07    122.34 o 
  -9   9   7      299.64      301.22    145.85 o 
  -8   9   7        3.32      -64.73     97.73 o 
  -7   9   7      191.69      149.17    132.76 o 
  -6   9   7     1465.10     1531.29    175.16 o 
  -5   9   7        6.77       26.13    134.63 o 
  -4   9   7     1249.02     1235.20    160.06 o 
  -3   9   7     4009.77     3378.95    221.63 o 
  -2   9   7      484.37      403.27    125.51 o 
  -1   9   7     5282.11     4998.02    265.41 o 
   0   9   7        3.87       25.42    102.47 o 
   1   9   7     3160.08     3511.39    233.24 o 
   2   9   7     1665.58     1638.70    170.18 o 
   3   9   7       88.57      113.99    123.50 o 
   4   9   7      756.01      606.30    116.53 o 
   5   9   7       69.31        8.21     95.97 o 
   6   9   7      813.15      515.39    137.34 o 
   7   9   7     1052.18     1148.25    161.83 o 
   8   9   7      479.16      615.44    156.22 o 
   9   9   7     2181.44     2291.26    217.14 o 
  10   9   7       99.93      153.68    141.34 o 
  11   9   7      776.24      707.67    168.54 o 
  12   9   7      253.28      200.67    129.64 o 
  13   9   7      354.97      522.57    186.09 o 
  14   9   7       66.93     -224.64    149.76 o 
  15   9   7       20.75      131.94    210.94 o 
  16   9   7      125.17      200.35    236.19 o 
 -16  10   7      202.68      750.73    580.65 o 
 -15  10   7       11.71       80.28    113.26 o 
 -14  10   7      504.57      610.92    158.16 o 
 -13  10   7        0.35      -31.38     84.72 o 
 -12  10   7      532.10      448.56    151.64 o 
 -11  10   7      157.02      156.35    138.22 o 
 -10  10   7      251.39      160.81    123.30 o 
  -9  10   7      120.71      138.34    126.05 o 
  -8  10   7      566.39      505.04    131.50 o 
  -7  10   7      979.14      932.45    155.00 o 
  -6  10   7      600.28      751.45    146.17 o 
  -5  10   7     1116.74     1098.63    164.66 o 
  -4  10   7     1798.18     1899.49    222.35 o 
  -3  10   7      618.79      673.88    138.81 o 
  -2  10   7      875.34      860.30    156.37 o 
  -1  10   7       48.09       34.06    115.29 o 
   0  10   7     1004.26      705.87    156.39 o 
   1  10   7       37.57       69.50    204.51 o 
   2  10   7      613.78      415.86    136.79 o 
   3  10   7       57.21       48.95    122.45 o 
   4  10   7       74.18       51.30     96.93 o 
   5  10   7      844.45      639.85    122.47 o 
   6  10   7        7.22      -42.91    106.02 o 
   7  10   7      358.18      399.78    145.32 o 
   8  10   7      633.81      667.10    142.04 o 
   9  10   7      116.93      133.51    126.83 o 
  10  10   7       58.15        5.20    137.50 o 
  11  10   7      101.96       61.54    145.88 o 
  12  10   7        1.32      -25.84    121.44 o 
  13  10   7        0.17       16.11    193.50 o 
  14  10   7       35.48      199.54    232.11 o 
  15  10   7       89.50      162.89    236.19 o 
 -14  11   7        0.20      -88.09    104.86 o 
 -13  11   7        1.07      -38.37    104.16 o 
 -12  11   7        3.91       31.18     98.23 o 
 -11  11   7       44.56      -16.59    147.82 o 
 -10  11   7        5.33      -22.18     99.75 o 
  -9  11   7       15.41      137.96    138.66 o 
  -8  11   7       16.27      -53.31     95.10 o 
  -7  11   7       11.32        4.78     99.44 o 
  -6  11   7     1854.94     1970.56    242.36 o 
  -5  11   7       53.73      117.44    118.35 o 
  -4  11   7     1700.66     1830.47    205.51 o 
  -3  11   7      225.52      165.02    142.64 o 
  -2  11   7      591.39      577.08    149.65 o 
  -1  11   7      200.65      180.36    129.34 o 
   0  11   7     1519.34     1595.15    187.56 o 
   1  11   7      458.13      435.80    153.64 o 
   2  11   7     1674.10     1598.07    189.71 o 
   3  11   7       73.58      128.35    129.70 o 
   4  11   7      519.36      371.22    138.48 o 
   5  11   7       62.55       45.46     94.81 o 
   6  11   7      353.31      393.65    137.43 o 
   7  11   7      242.91      140.10    126.25 o 
   8  11   7     1718.75     2123.55    215.01 o 
   9  11   7      308.92      427.25    132.58 o 
  10  11   7      319.17      327.80    160.30 o 
  11  11   7      277.88      134.58    162.08 o 
  12  11   7      168.73      186.95    162.12 o 
  13  11   7      247.14      467.59    215.13 o 
 -13  12   7        9.30       42.87    102.99 o 
 -12  12   7      119.36       89.19    115.13 o 
 -11  12   7       41.37      -31.87     85.49 o 
 -10  12   7       38.94      -29.20     95.26 o 
  -9  12   7       10.72      -37.59    116.45 o 
  -8  12   7      183.31       91.56     94.16 o 
  -7  12   7        0.32       60.07    113.32 o 
  -6  12   7      238.47      156.05    123.60 o 
  -5  12   7      590.27      535.40    152.16 o 
  -4  12   7       75.55      -49.93    118.00 o 
  -3  12   7        0.56     -107.04    117.29 o 
  -2  12   7      996.26      998.87    183.99 o 
  -1  12   7        0.80      -25.14    115.79 o 
   0  12   7      116.30      -48.91    106.22 o 
   1  12   7       40.22     -114.69    115.32 o 
   2  12   7        0.30     -173.73    131.45 o 
   3  12   7        1.67        8.71    126.40 o 
   4  12   7        9.53     -140.26    136.12 o 
   5  12   7        2.35      225.88    124.88 o 
   6  12   7      157.25      212.15    150.41 o 
   7  12   7       12.26      -19.23    185.75 o 
   8  12   7      208.33      356.63    172.48 o 
   9  12   7       69.68       71.93    162.13 o 
  10  12   7        0.60       92.08    176.60 o 
  11  12   7       26.57       65.58    160.53 o 
  12  12   7      111.91      184.18    221.93 o 
 -11  13   7        1.60       23.76    103.42 o 
 -10  13   7       28.23      143.22    118.49 o 
  -9  13   7       57.03      106.64    103.15 o 
  -8  13   7       19.80      -22.58    101.32 o 
  -7  13   7       20.30      -35.93    106.86 o 
  -6  13   7      348.96      312.67    149.24 o 
  -5  13   7        0.03      -84.71    119.14 o 
  -4  13   7     1011.45      970.90    179.07 o 
  -3  13   7       11.38       -1.71    123.45 o 
  -2  13   7      288.95      287.67    158.69 o 
  -1  13   7      502.88      353.60    149.68 o 
   0  13   7      643.39      835.67    190.43 o 
   1  13   7      176.13      141.83    149.86 o 
   2  13   7      503.84      593.08    162.29 o 
   3  13   7      203.86      183.51    156.43 o 
   4  13   7      268.42      348.42    143.75 o 
   5  13   7      586.29      705.96    175.15 o 
   6  13   7      464.00     1016.24    214.87 o 
   7  13   7      351.82      549.15    200.73 o 
   8  13   7      502.68      641.18    210.93 o 
   9  13   7       90.62      -13.66    188.00 o 
  10  13   7      373.45      461.10    252.48 o 
  -9  14   7      546.56      393.62    219.90 o 
  -8  14   7      461.55      307.65    164.57 o 
  -7  14   7      200.99       94.87    135.64 o 
  -6  14   7      723.35     1080.45    255.08 o 
  -5  14   7      198.11       25.82    212.43 o 
  -4  14   7      416.13      444.39    243.97 o 
  -3  14   7       27.44        2.35    151.49 o 
  -2  14   7      350.20      314.37    225.11 o 
  -1  14   7       49.83      -28.01    179.78 o 
   0  14   7      193.91      169.03    190.17 o 
   1  14   7      193.65       84.36    174.92 o 
   2  14   7       37.90       31.98    120.57 o 
   3  14   7      291.63      176.80    163.16 o 
   4  14   7       11.71       78.62    200.50 o 
   5  14   7       51.43       -9.90    165.35 o 
   6  14   7      191.72      274.00    196.32 o 
   7  14   7       25.14     -133.12    193.70 o 
   8  14   7      454.87      393.26    255.73 o 
  -6  15   7       25.89     -153.92    188.00 o 
  -5  15   7       45.14     -134.39    219.50 o 
  -4  15   7      140.51       52.89    228.15 o 
  -3  15   7      283.64      206.42    210.52 o 
  -2  15   7       54.61      157.44    330.66 o 
  -1  15   7      442.26      435.08    219.71 o 
   0  15   7       89.37      127.29    175.31 o 
   1  15   7      414.85      532.30    230.79 o 
   2  15   7        6.27     -112.37    182.28 o 
   3  15   7      177.69      357.54    406.40 o 
   4  15   7        3.00      -75.74    359.17 o 
   5  15   7       58.66      162.89    366.50 o 
 -20   0   8        0.82     -164.52    287.50 o 
 -18   0   8      114.85      -84.70    199.54 o 
 -16   0   8      660.95      820.95    282.61 o 
 -14   0   8      273.13      147.41    260.62 o 
 -12   0   8     3308.28     4041.24    446.31 o 
 -10   0   8      359.07       -8.14    188.13 o 
  -8   0   8     1957.88     1521.37    239.44 o 
  -6   0   8      892.19      621.42    202.79 o 
  -4   0   8       18.85       21.18     99.36 o 
  -2   0   8    21598.07    23805.18    684.13 o 
   0   0   8    22006.54    22675.12    465.53 o 
   2   0   8    25775.85    24969.88    342.94 o 
   4   0   8     4051.23     3937.23    225.40 o 
   6   0   8     1186.07     1291.62    188.13 o 
   8   0   8     4818.87     5651.22    336.94 o 
  10   0   8     9551.15     9172.56    433.19 o 
  12   0   8     7250.55     7062.32    425.87 o 
  14   0   8     6429.41     6103.31    440.00 o 
  16   0   8      446.44      331.29    182.45 o 
  18   0   8       99.62        0.00    150.67 o 
 -20   1   8      486.88      649.38    212.32 o 
 -19   1   8       23.41       -0.96    208.69 o 
 -18   1   8     1151.76     1342.96    255.66 o 
 -17   1   8       90.36      -71.83    154.24 o 
 -16   1   8     1510.52     1397.81    233.30 o 
 -15   1   8      377.92      151.34    192.63 o 
 -14   1   8      886.30      935.79    211.28 o 
 -13   1   8      452.14      378.07    192.30 o 
 -12   1   8      315.56      131.40    180.81 o 
 -11   1   8       86.60      -64.58    142.23 o 
 -10   1   8      474.78      472.58    130.15 o 
  -9   1   8      371.73      321.84    143.97 o 
  -8   1   8     6272.27     6786.28    344.10 o 
  -7   1   8      416.69      273.36    129.72 o 
  -6   1   8     9210.61     8680.52    337.08 o 
  -5   1   8     1222.39      764.34    127.44 o 
  -4   1   8     4494.03     3905.85    221.21 o 
  -3   1   8      142.20       28.25    122.57 o 
  -2   1   8      290.77      415.22     99.13 o 
  -1   1   8      372.41      450.12     85.71 o 
   0   1   8    18915.38    17643.28    274.61 o 
   1   1   8       43.42      -69.00     47.80 o 
   2   1   8      100.11      160.76     57.53 o 
   3   1   8        0.59      -42.85     33.71 o 
   4   1   8        5.63       15.19     56.58 o 
   5   1   8     2209.46     2298.70    104.92 o 
   6   1   8      930.30     1179.38    117.06 o 
   7   1   8      297.56      227.91     77.63 o 
   8   1   8      336.15      172.82     68.22 o 
   9   1   8      344.10      318.33    111.55 o 
  10   1   8      146.05      261.42    119.39 o 
  11   1   8      123.12      -10.47    123.20 o 
  12   1   8     2505.71     2277.21    195.49 o 
  13   1   8       37.86       99.95    149.73 o 
  14   1   8      131.93      255.09    137.23 o 
  15   1   8      142.07      113.12    117.55 o 
  16   1   8      234.66      156.40    147.26 o 
  17   1   8      115.28      128.51    144.18 o 
  18   1   8        8.77       59.94    185.28 o 
  19   1   8        5.92       54.15    154.22 o 
 -20   2   8        2.65       61.38    186.23 o 
 -19   2   8       97.41       23.26    211.74 o 
 -18   2   8       32.48       36.42    172.79 o 
 -17   2   8      133.34      223.67    211.38 o 
 -16   2   8       34.28       10.17    188.53 o 
 -15   2   8      527.32      466.40    210.17 o 
 -14   2   8     2679.41     2577.02    365.28 o 
 -13   2   8      276.57      213.34    186.19 o 
 -12   2   8     2719.65     2988.12    361.20 o 
 -11   2   8      278.87      193.39    134.43 o 
 -10   2   8     2533.81     2565.34    236.20 o 
  -9   2   8      105.13       59.10     96.43 o 
  -8   2   8      508.57      651.01    127.51 o 
  -7   2   8        1.98      165.34     94.71 o 
  -6   2   8     3921.38     3717.24    223.68 o 
  -5   2   8     2665.68     3257.54    208.84 o 
  -4   2   8     2628.21     2066.04    184.88 o 
  -3   2   8     1193.99     1147.75    135.21 o 
  -2   2   8     2477.08     2778.19    120.31 o 
  -1   2   8     2093.49     1630.34     97.55 o 
   0   2   8     7292.19     7211.23    221.24 o 
   1   2   8     1005.59     1346.85     81.53 o 
   2   2   8    11497.53    11390.19    207.30 o 
   3   2   8     6001.00     5817.48    155.71 o 
   4   2   8        2.37       36.66     59.38 o 
   5   2   8     5635.96     5454.68    161.55 o 
   6   2   8      221.00      165.83     67.26 o 
   7   2   8     1736.11     1769.00    110.94 o 
   8   2   8     2998.98     3482.57    149.75 o 
   9   2   8     2264.16     2514.43    174.48 o 
  10   2   8     1401.96     1162.02    144.79 o 
  11   2   8     1391.07     1260.33    159.94 o 
  12   2   8     1281.37     1306.34    164.92 o 
  13   2   8      937.78     1105.74    167.60 o 
  14   2   8     1145.66     1201.23    180.11 o 
  15   2   8      510.96      328.86    164.55 o 
  16   2   8       48.86       82.40    172.99 o 
  17   2   8      820.96      966.18    196.19 o 
  18   2   8        0.34      141.88    131.80 o 
  19   2   8       47.17      125.66    283.83 o 
 -20   3   8      106.79      286.35    291.57 o 
 -19   3   8      155.56      100.96    212.97 o 
 -18   3   8       32.19       68.24    150.82 o 
 -17   3   8      477.23      586.62    185.75 o 
 -16   3   8      437.73      399.41    186.11 o 
 -15   3   8     3322.64     3324.84    317.15 o 
 -14   3   8      405.96      558.27    166.02 o 
 -13   3   8     3450.47     3597.73    299.70 o 
 -12   3   8        6.01      214.20    226.41 o 
 -11   3   8     1799.65     2154.13    259.40 o 
 -10   3   8      647.62      456.77    162.21 o 
  -9   3   8      560.22      432.61    137.46 o 
  -8   3   8     2351.77     2477.87    334.33 o 
  -7   3   8     1420.20     1395.37    166.29 o 
  -6   3   8     1213.14     1164.03    147.13 o 
  -5   3   8    14919.82    15818.86    490.29 o 
  -4   3   8     3946.36     3841.66    127.57 o 
  -3   3   8    31708.52    31653.94    336.83 o 
  -2   3   8      893.42      798.55     71.21 o 
  -1   3   8    11662.54    13171.42    210.79 o 
   0   3   8     6351.19     6316.71    145.42 o 
   1   3   8     1927.85     1804.09     86.13 o 
   2   3   8      218.99      141.35     46.53 o 
   3   3   8     1144.11      819.46     63.36 o 
   4   3   8       47.77      -43.14     52.70 o 
   5   3   8       48.88        2.59     58.92 o 
   6   3   8      684.76      828.19     90.36 o 
   7   3   8     2903.90     2417.65    137.97 o 
   8   3   8      409.65      321.17     87.71 o 
   9   3   8     6374.57     6957.05    219.33 o 
  10   3   8      135.37      215.65    111.51 o 
  11   3   8      543.12      740.74    139.36 o 
  12   3   8      858.70      916.47    162.24 o 
  13   3   8      148.21       42.32    128.97 o 
  14   3   8       25.08       41.81    153.81 o 
  15   3   8       20.58      -44.01    151.20 o 
  16   3   8       99.02      149.72    158.56 o 
  17   3   8       22.69      -32.88    148.76 o 
  18   3   8       36.89      145.62    156.02 o 
  19   3   8       21.48       -9.85    157.91 o 
 -19   4   8        0.01     -126.06    155.77 o 
 -18   4   8        6.93      137.95    182.11 o 
 -17   4   8      166.79       68.94    169.61 o 
 -16   4   8       41.05     -102.35    148.72 o 
 -15   4   8     1203.95     1317.55    245.35 o 
 -14   4   8       31.61      -24.18    142.37 o 
 -13   4   8      277.63      220.24    180.52 o 
 -12   4   8       92.46      101.98    142.06 o 
 -11   4   8      277.69      327.38    148.55 o 
 -10   4   8     1038.01      929.56    172.39 o 
  -9   4   8      283.76      387.36    124.87 o 
  -8   4   8        8.70       40.84    101.11 o 
  -7   4   8     1784.12     1494.08    147.87 o 
  -6   4   8      130.80        1.72     75.19 o 
  -5   4   8     3735.56     3519.26    114.97 o 
  -4   4   8       30.20       84.79     53.97 o 
  -3   4   8    17603.67    18158.22    245.07 o 
  -2   4   8       38.07       11.04     53.09 o 
  -1   4   8     3454.92     2891.19    104.95 o 
   0   4   8      542.65      443.84     63.47 o 
   1   4   8     3564.16     4490.71    125.53 o 
   2   4   8      180.76      147.83     53.63 o 
   3   4   8     2116.45     1759.17     84.65 o 
   4   4   8      493.16      435.90     63.75 o 
   5   4   8     7071.66     7202.70    151.50 o 
   6   4   8       64.82       97.22     72.00 o 
   7   4   8      396.67      297.53     82.21 o 
   8   4   8       41.18      -48.61     93.28 o 
   9   4   8     1978.58     2066.42    143.56 o 
  10   4   8        0.10       13.27     97.04 o 
  11   4   8     3352.17     3205.55    242.26 o 
  12   4   8      298.01      291.32    124.31 o 
  13   4   8     2170.09     1966.77    219.59 o 
  14   4   8      120.40      122.85    125.72 o 
  15   4   8     1190.17     1540.04    199.62 o 
  16   4   8       57.40      -55.99    121.25 o 
  17   4   8      851.21      875.90    184.76 o 
  18   4   8        6.84       22.79    137.47 o 
 -19   5   8      525.43      651.32    224.49 o 
 -18   5   8      234.82      -14.71    192.81 o 
 -17   5   8     1096.80     1385.58    269.52 o 
 -16   5   8      273.61      506.85    258.58 o 
 -15   5   8     1498.59     1546.59    325.77 o 
 -14   5   8      250.27      145.79    162.61 o 
 -13   5   8     1891.70     2339.98    266.14 o 
 -12   5   8      808.96      539.03    193.02 o 
 -11   5   8     1573.83     1335.49    170.47 o 
 -10   5   8     4219.45     3812.64    202.75 o 
  -9   5   8        4.88       14.74     94.59 o 
  -8   5   8     5167.42     4670.20    204.12 o 
  -7   5   8      667.70      422.69     89.87 o 
  -6   5   8     1342.33     1198.60    114.14 o 
  -5   5   8     9209.65     9639.01    262.10 o 
  -4   5   8     1347.41     1137.55    102.01 o 
  -3   5   8     6687.13     6800.41    171.90 o 
  -2   5   8        0.59       13.11     51.06 o 
  -1   5   8      105.15       49.63     52.62 o 
   0   5   8     1103.76      935.13     68.43 o 
   1   5   8      736.31      726.57     63.70 o 
   2   5   8     2177.21     2025.61     91.53 o 
   3   5   8      712.27      781.09     69.38 o 
   4   5   8      360.07      276.70     60.38 o 
   5   5   8       71.70        9.95     55.58 o 
   6   5   8      357.48      394.23     94.84 o 
   7   5   8      744.61      471.30     95.85 o 
   8   5   8      262.87      225.97     87.50 o 
   9   5   8     3541.03     3961.56    201.92 o 
  10   5   8      893.76      854.86    124.82 o 
  11   5   8       46.42       35.11    123.82 o 
  12   5   8        6.19       52.09    127.73 o 
  13   5   8     1120.21     1107.12    183.29 o 
  14   5   8        1.12       40.31    155.80 o 
  15   5   8      119.79       -2.18    158.68 o 
  16   5   8       62.21      138.28    164.03 o 
  17   5   8       20.84       20.16    178.80 o 
  18   5   8       47.56      -14.86    151.85 o 
 -19   6   8       84.71      110.11    157.49 o 
 -18   6   8       34.31       49.06    129.83 o 
 -17   6   8       31.33       -9.15    121.05 o 
 -16   6   8       97.53      218.60    139.79 o 
 -15   6   8      254.05      216.87    129.67 o 
 -14   6   8        4.80       55.52    148.16 o 
 -13   6   8       23.14      -78.88     98.03 o 
 -12   6   8      588.65      728.75    141.18 o 
 -11   6   8      123.75        3.83    100.58 o 
 -10   6   8      186.81      187.27     99.30 o 
  -9   6   8        9.56      -10.92     79.19 o 
  -8   6   8        0.88       10.28     84.64 o 
  -7   6   8     1255.20     1064.83    120.29 o 
  -6   6   8     1433.28     1468.09    121.99 o 
  -5   6   8     1079.23      754.86    100.12 o 
  -4   6   8      902.02      748.44     91.40 o 
  -3   6   8     4521.66     4525.44    157.51 o 
  -2   6   8     2252.79     2541.13    173.57 o 
  -1   6   8     1260.03     1357.92    135.88 o 
   0   6   8     2871.31     2705.37    170.96 o 
   1   6   8      139.21      122.31     90.70 o 
   2   6   8     5870.60     5528.86    230.29 o 
   3   6   8     5476.81     4889.99    186.83 o 
   4   6   8     4491.64     4763.57    186.60 o 
   5   6   8     4964.62     5446.68    200.96 o 
   6   6   8      530.78      711.71    137.69 o 
   7   6   8      571.78      398.11    134.71 o 
   8   6   8     2755.01     2456.98    208.39 o 
   9   6   8       92.84      -20.95    100.45 o 
  10   6   8     1681.06     1920.86    199.20 o 
  11   6   8     1501.25     1929.38    210.94 o 
  12   6   8     1042.28     1381.95    262.06 o 
  13   6   8      660.30      548.48    208.58 o 
  14   6   8      452.96      283.90    199.68 o 
  15   6   8      341.91      178.19    183.07 o 
  16   6   8      331.35      415.66    208.45 o 
  17   6   8      469.20      349.01    213.38 o 
 -18   7   8      942.12      872.52    178.88 o 
 -17   7   8      121.98      289.37    136.49 o 
 -16   7   8      453.48      396.76    150.00 o 
 -15   7   8       29.50       34.62     97.94 o 
 -14   7   8      617.24      564.36    132.77 o 
 -13   7   8        0.30      -22.78     89.92 o 
 -12   7   8      472.79      580.47    118.18 o 
 -11   7   8      715.86      620.99    120.26 o 
 -10   7   8     2410.99     2434.46    186.39 o 
  -9   7   8       32.99      -84.49     89.50 o 
  -8   7   8      777.65      756.06    115.76 o 
  -7   7   8      177.58      122.50    120.74 o 
  -6   7   8     1299.94     1302.86    154.82 o 
  -5   7   8     2806.55     2583.95    194.20 o 
  -4   7   8     1538.83     1332.75    164.78 o 
  -3   7   8     3166.85     3562.46    218.34 o 
  -2   7   8     1067.88     1231.89    153.49 o 
  -1   7   8        2.40      -32.41     76.79 o 
   0   7   8      432.60      362.89    103.96 o 
   1   7   8      627.20      390.80    105.40 o 
   2   7   8      490.44      456.42    101.73 o 
   3   7   8        7.48       85.73     93.51 o 
   4   7   8      258.16      185.78     87.83 o 
   5   7   8        2.70      -72.27     71.27 o 
   6   7   8        2.65       87.92    108.79 o 
   7   7   8     1049.74      737.42    155.45 o 
   8   7   8      444.69      277.28    139.02 o 
   9   7   8     4094.53     4585.00    270.29 o 
  10   7   8      144.68      299.45    137.76 o 
  11   7   8      623.40      448.95    143.10 o 
  12   7   8        1.21       31.01    155.42 o 
  13   7   8      223.91      134.75    172.15 o 
  14   7   8      144.33      474.13    440.61 o 
  15   7   8        1.84       47.33    175.58 o 
  16   7   8        7.16       12.88    183.87 o 
  17   7   8       38.61     -109.19    274.87 o 
 -17   8   8        3.80       18.24    196.20 o 
 -16   8   8        0.67      -15.24     93.09 o 
 -15   8   8      104.43       84.43    103.55 o 
 -14   8   8      355.06      295.89    142.22 o 
 -13   8   8      273.45      217.17    120.44 o 
 -12   8   8     1325.03      883.43    156.30 o 
 -11   8   8      601.14      506.96    143.32 o 
 -10   8   8      821.03      667.28    154.78 o 
  -9   8   8        1.05      -18.52    115.05 o 
  -8   8   8      875.43      909.21    160.06 o 
  -7   8   8      213.13      191.69    136.92 o 
  -6   8   8       86.92      -57.23    100.18 o 
  -5   8   8      230.05      311.81    114.82 o 
  -4   8   8     2900.82     2805.05    212.36 o 
  -3   8   8      121.61       32.41    108.46 o 
  -2   8   8     8267.58     8018.91    317.66 o 
  -1   8   8      116.08       80.15     94.34 o 
   0   8   8     5754.02     5819.17    270.50 o 
   1   8   8       17.49       76.92    106.51 o 
   2   8   8     3500.06     3710.10    219.90 o 
   3   8   8       18.60      -53.28     95.23 o 
   4   8   8      767.84      628.51    110.47 o 
   5   8   8      203.44       87.71     88.29 o 
   6   8   8        4.23      -72.85    106.27 o 
   7   8   8     1062.99     1148.85    177.40 o 
   8   8   8     1152.77     1191.50    180.93 o 
   9   8   8      122.12      107.68    111.01 o 
  10   8   8     2124.68     2183.90    220.11 o 
  11   8   8      131.11       36.34    117.25 o 
  12   8   8     1016.16     1417.37    305.82 o 
  13   8   8      109.53       70.49    173.07 o 
  14   8   8     1459.59     1886.07    298.41 o 
  15   8   8       18.39      -74.86    217.05 o 
  16   8   8       44.46       33.65    173.37 o 
 -16   9   8      617.44      615.04    181.18 o 
 -15   9   8      146.26       33.21    109.97 o 
 -14   9   8      229.07      242.02    120.00 o 
 -13   9   8      550.60      404.38    130.07 o 
 -12   9   8      232.80      162.02    106.06 o 
 -11   9   8      168.78      181.98    125.36 o 
 -10   9   8      304.36      149.84    104.75 o 
  -9   9   8        6.07       11.47    110.13 o 
  -8   9   8     2731.32     2897.08    239.35 o 
  -7   9   8      576.73      638.60    138.76 o 
  -6   9   8     1230.99     1226.21    167.56 o 
  -5   9   8      891.29     1064.32    164.34 o 
  -4   9   8     3086.84     2965.49    226.74 o 
  -3   9   8     1394.08     1324.10    163.52 o 
  -2   9   8     3477.37     3416.66    238.82 o 
  -1   9   8      559.55      709.04    150.56 o 
   0   9   8     3727.83     3757.61    281.18 o 
   1   9   8      247.20      -39.82    119.51 o 
   2   9   8     2404.63     2342.70    197.00 o 
   3   9   8       22.77       -8.67    118.18 o 
   4   9   8     1462.20      982.90    136.06 o 
   5   9   8     1572.95     1596.15    193.62 o 
   6   9   8      175.34      148.58    138.64 o 
   7   9   8      196.60      269.35    128.70 o 
   8   9   8      292.34      277.75    119.01 o 
   9   9   8       47.24       26.37    120.57 o 
  10   9   8      140.39      130.00    128.87 o 
  11   9   8       11.27       33.21    138.78 o 
  12   9   8      241.58      246.93    145.93 o 
  13   9   8       70.12      -87.70    190.53 o 
  14   9   8      231.03        7.21    199.17 o 
  15   9   8       53.49      358.35    314.37 o 
 -15  10   8      130.07      153.13    115.81 o 
 -14  10   8      210.85      218.81    117.57 o 
 -13  10   8      159.46      122.78    112.19 o 
 -12  10   8      213.93      195.70    132.54 o 
 -11  10   8      417.38      245.60    122.45 o 
 -10  10   8        3.69       16.85    109.48 o 
  -9  10   8       78.64      108.70    121.09 o 
  -8  10   8       28.84       39.52    107.76 o 
  -7  10   8     2605.19     2733.32    227.28 o 
  -6  10   8        2.34      -10.78    116.63 o 
  -5  10   8     2116.22     1963.74    198.06 o 
  -4  10   8       89.72       80.10    115.12 o 
  -3  10   8      566.56      630.36    171.81 o 
  -2  10   8      336.88      325.89    134.63 o 
  -1  10   8     1050.83     1118.58    169.39 o 
   0  10   8     2131.66     2412.92    207.51 o 
   1  10   8     1036.87     1133.04    166.81 o 
   2  10   8     2366.62     2607.23    219.01 o 
   3  10   8     1723.36     1449.79    173.98 o 
   4  10   8      168.34      267.10    102.00 o 
   5  10   8     2611.45     2597.08    233.08 o 
   6  10   8        3.49       20.23    101.03 o 
   7  10   8      963.34      983.72    171.53 o 
   8  10   8      388.09      322.94    130.24 o 
   9  10   8      469.12      672.95    160.53 o 
  10  10   8      460.86      502.02    161.58 o 
  11  10   8       23.32       85.03    143.26 o 
  12  10   8      566.77      623.82    166.90 o 
  13  10   8      195.30      543.23    314.37 o 
  14  10   8      434.60      437.35    305.41 o 
 -14  11   8       67.57       86.61    115.00 o 
 -13  11   8      956.80      961.43    171.02 o 
 -12  11   8        0.28       64.28    104.11 o 
 -11  11   8      152.70      166.21    121.66 o 
 -10  11   8        3.34      -31.07    103.80 o 
  -9  11   8      197.74      184.83    111.93 o 
  -8  11   8       21.28      -13.76    113.24 o 
  -7  11   8      435.54      314.74    132.28 o 
  -6  11   8      104.66      146.13    137.47 o 
  -5  11   8      505.97      370.36    133.76 o 
  -4  11   8       23.39       99.38    142.01 o 
  -3  11   8     1315.79     1360.48    188.77 o 
  -2  11   8        2.49       45.76    148.93 o 
  -1  11   8     2192.70     2072.10    212.31 o 
   0  11   8       71.27      120.10    113.31 o 
   1  11   8       24.67      137.04    135.50 o 
   2  11   8     1097.68     1168.27    165.98 o 
   3  11   8       39.41      -81.40    112.06 o 
   4  11   8      218.04      130.98    113.81 o 
   5  11   8        8.46      -31.49    146.21 o 
   6  11   8       73.47        7.51     94.74 o 
   7  11   8     1372.44     1378.86    187.20 o 
   8  11   8       13.00       70.24    126.15 o 
   9  11   8       18.52      -30.13    107.31 o 
  10  11   8       40.15     -142.08    106.08 o 
  11  11   8        7.15       72.52    157.72 o 
  12  11   8        5.25      -18.39    178.36 o 
  13  11   8        0.31       49.68    282.61 o 
 -13  12   8       20.28       33.32     97.87 o 
 -12  12   8       43.95       64.88    111.17 o 
 -11  12   8        9.13      -43.25    125.39 o 
 -10  12   8        9.29       64.34    112.00 o 
  -9  12   8       50.81       17.81    119.85 o 
  -8  12   8       40.43       65.30    129.23 o 
  -7  12   8      164.89      174.40    124.92 o 
  -6  12   8      150.76       47.25    131.77 o 
  -5  12   8      777.96     1018.47    179.53 o 
  -4  12   8        0.25       12.56    123.97 o 
  -3  12   8      137.04      357.20    146.30 o 
  -2  12   8       13.46      -31.28    118.70 o 
  -1  12   8      374.12      372.03    157.12 o 
   0  12   8       44.19      -53.90    108.53 o 
   1  12   8      857.44     1000.62    183.79 o 
   2  12   8       31.31       26.29    120.87 o 
   3  12   8      761.98      886.27    169.46 o 
   4  12   8       73.74      164.24    137.51 o 
   5  12   8      701.68      906.10    175.92 o 
   6  12   8       16.46       17.65    113.28 o 
   7  12   8      899.50     1151.42    188.40 o 
   8  12   8       66.07      145.05    150.65 o 
   9  12   8      322.94      358.03    184.54 o 
  10  12   8        6.04      -13.01    136.83 o 
  11  12   8      317.73      664.96    209.30 o 
 -11  13   8       44.74       52.33    122.18 o 
 -10  13   8      192.40      201.63    102.85 o 
  -9  13   8       45.57       35.46    141.92 o 
  -8  13   8      261.84      184.54    124.36 o 
  -7  13   8      381.50      320.66    131.76 o 
  -6  13   8       11.29       62.23    110.27 o 
  -5  13   8      645.64      741.71    171.78 o 
  -4  13   8       34.32       14.63    125.37 o 
  -3  13   8      710.53      758.63    166.44 o 
  -2  13   8      101.74      -33.26    150.00 o 
  -1  13   8      701.06      581.30    177.54 o 
   0  13   8       10.99      -85.82    124.36 o 
   1  13   8      167.44      -37.91    143.04 o 
   2  13   8       74.08      258.47    163.38 o 
   3  13   8      128.97      151.64    311.11 o 
   4  13   8        9.34      -56.14    124.92 o 
   5  13   8       21.34      106.77    147.60 o 
   6  13   8       21.90        9.53    106.62 o 
   7  13   8      239.56      231.40    204.99 o 
   8  13   8       37.08      216.67    179.44 o 
   9  13   8       60.57      101.69    200.14 o 
  10  13   8      123.59      -14.13    149.70 o 
  -8  14   8       33.06      144.34    125.00 o 
  -7  14   8       74.79       65.47    151.70 o 
  -6  14   8        2.84       -8.11    147.54 o 
  -5  14   8      157.40       35.60    216.13 o 
  -4  14   8        6.45      -57.22    171.74 o 
  -3  14   8       89.47      -90.21    141.38 o 
  -2  14   8      457.52      741.21    189.81 o 
  -1  14   8      329.80      671.18    180.38 o 
   0  14   8      229.04      262.35    152.88 o 
   1  14   8      262.35      238.78    149.82 o 
   2  14   8      195.79      196.42    208.21 o 
   3  14   8       68.73      112.41    196.93 o 
   4  14   8      108.00       57.46    201.75 o 
   5  14   8       70.94      111.74    173.70 o 
   6  14   8       94.01       65.35    199.05 o 
   7  14   8       19.33      -25.07    205.35 o 
  -4  15   8      389.47      462.64    269.58 o 
  -3  15   8       63.53       63.38    171.70 o 
  -2  15   8       97.46      197.58    183.09 o 
  -1  15   8        8.02      -22.08    190.74 o 
   0  15   8      185.30      149.11    179.50 o 
   1  15   8        1.48      -17.58    168.29 o 
   2  15   8      730.71      920.31    438.98 o 
   3  15   8        0.10      294.83    383.60 o 
 -19   0   9      581.71      824.21    311.11 o 
 -17   0   9     2473.35     2908.35    489.48 o 
 -15   0   9     2951.63     3271.59    434.09 o 
 -13   0   9     3850.20     4074.63    479.70 o 
 -11   0   9     1660.93     1670.41    288.31 o 
  -9   0   9     4164.30     4339.32    393.37 o 
  -7   0   9     8865.99     9544.39    543.23 o 
  -5   0   9      158.94       38.28    148.23 o 
  -3   0   9       95.32       91.22    150.67 o 
  -1   0   9    10033.77     8949.01    310.63 o 
   1   0   9     1238.98     1481.98    104.93 o 
   3   0   9       51.19       -7.53     59.39 o 
   5   0   9     1860.01     1771.14    174.73 o 
   7   0   9      217.95      235.08    118.19 o 
   9   0   9       43.70      -18.01    149.45 o 
  11   0   9     1088.66     1677.96    251.44 o 
  13   0   9      689.39      618.79    213.54 o 
  15   0   9       29.66      135.00    167.31 o 
  17   0   9      254.97      271.18    196.72 o 
  19   0   9      236.63      221.53    300.53 o 
 -20   1   9       41.06       34.51    163.73 o 
 -19   1   9        0.49      -98.17    176.73 o 
 -18   1   9      112.32       13.03    202.41 o 
 -17   1   9      116.92       69.40    177.81 o 
 -16   1   9        0.65       22.87    141.41 o 
 -15   1   9        0.05     -195.42    170.44 o 
 -14   1   9      210.08      247.43    167.04 o 
 -13   1   9     1785.65     2129.27    245.32 o 
 -12   1   9      126.95      129.18    134.23 o 
 -11   1   9     2102.31     2160.34    228.04 o 
 -10   1   9        2.62       74.01    142.43 o 
  -9   1   9      919.92      434.25    139.92 o 
  -8   1   9      967.45      925.44    168.98 o 
  -7   1   9     1014.40     1386.39    184.09 o 
  -6   1   9      143.53       89.98    116.03 o 
  -5   1   9       21.39        4.68     83.00 o 
  -4   1   9      303.66      291.56    101.61 o 
  -3   1   9       32.56       20.42     98.68 o 
  -2   1   9     2407.04     2957.09    193.41 o 
  -1   1   9    19785.49    22291.44    389.88 o 
   0   1   9       27.41       87.33     52.74 o 
   1   1   9    20593.07    19166.14    275.81 o 
   2   1   9      377.02      284.88     63.57 o 
   3   1   9     8372.04     9030.49    142.78 o 
   4   1   9     1296.99     1199.11     85.23 o 
   5   1   9     2852.66     2565.79    113.81 o 
   6   1   9     1545.04     1353.82     89.02 o 
   7   1   9     3840.40     4859.12    213.79 o 
   8   1   9      604.95      428.22    111.24 o 
   9   1   9     2176.64     1932.59    158.74 o 
  10   1   9     1029.46      947.78    153.19 o 
  11   1   9     3093.34     2756.58    201.95 o 
  12   1   9      195.20      297.29    136.25 o 
  13   1   9     3745.32     3989.71    472.33 o 
  14   1   9      145.81      283.40    142.46 o 
  15   1   9     1069.95     1186.30    184.14 o 
  16   1   9      702.85      461.99    136.87 o 
  17   1   9       36.72       82.52    145.16 o 
  18   1   9      107.40      198.67    134.55 o 
  19   1   9      414.33      436.85    194.54 o 
 -20   2   9       74.70       -5.31    161.78 o 
 -19   2   9       78.95        3.77    165.96 o 
 -18   2   9      230.95      391.54    200.96 o 
 -17   2   9      547.23      441.11    223.42 o 
 -16   2   9      904.99      946.74    239.57 o 
 -15   2   9     1864.54     1850.44    258.36 o 
 -14   2   9     2559.47     2596.60    297.15 o 
 -13   2   9      325.24      351.65    173.57 o 
 -12   2   9     2302.68     2572.83    261.43 o 
 -11   2   9      412.66      352.15    148.32 o 
 -10   2   9      719.78      607.60    155.64 o 
  -9   2   9     5140.58     4843.14    299.38 o 
  -8   2   9      159.16      -34.75     86.85 o 
  -7   2   9     4321.71     4901.42    277.37 o 
  -6   2   9     4398.14     4652.91    260.56 o 
  -5   2   9     7403.42     6029.49    335.14 o 
  -4   2   9     4590.87     4782.16    252.68 o 
  -3   2   9     4996.34     5544.06    193.37 o 
  -2   2   9     3580.42     3686.95    146.58 o 
  -1   2   9    20190.25    21035.26    339.38 o 
   0   2   9       58.33      131.10     61.27 o 
   1   2   9    11475.12    12435.54    237.24 o 
   2   2   9       56.97      105.44     56.37 o 
   3   2   9     2559.98     2482.05    116.49 o 
   4   2   9       82.32       93.37     58.04 o 
   5   2   9     1478.03     1869.64    205.23 o 
   6   2   9      768.13      675.45     85.21 o 
   7   2   9     1936.01     1721.19    113.00 o 
   8   2   9     1037.18     1112.47    130.32 o 
   9   2   9      699.73      311.97    110.33 o 
  10   2   9       90.18      177.47    111.64 o 
  11   2   9     1881.16     2316.04    189.93 o 
  12   2   9        0.06       50.20    116.94 o 
  13   2   9      723.52      496.04    146.12 o 
  14   2   9        8.10     -136.98    131.89 o 
  15   2   9       64.25       90.36    158.07 o 
  16   2   9       83.24      -71.09    168.98 o 
  17   2   9       52.88      120.51    130.99 o 
  18   2   9        6.96        9.56    154.63 o 
 -19   3   9        0.39      -39.21    162.67 o 
 -18   3   9        0.64      -13.56    143.63 o 
 -17   3   9       21.47     -102.43    133.74 o 
 -16   3   9      600.28      647.33    198.54 o 
 -15   3   9       31.37      -26.79    146.28 o 
 -14   3   9     1384.70     1331.80    227.35 o 
 -13   3   9     1049.84      983.29    201.46 o 
 -12   3   9     1322.78     1456.95    236.19 o 
 -11   3   9     1595.06     1637.27    230.38 o 
 -10   3   9      949.48     1084.12    194.86 o 
  -9   3   9     1707.74     1846.37    252.48 o 
  -8   3   9     1408.31     1194.83    169.97 o 
  -7   3   9     1189.48     1168.18    157.22 o 
  -6   3   9     8472.42     7556.54    324.56 o 
  -5   3   9      792.28      534.41    145.38 o 
  -4   3   9    15519.81    17571.50    399.45 o 
  -3   3   9      195.67      413.58     91.22 o 
  -2   3   9     2954.34     2302.87    118.04 o 
  -1   3   9     1326.26     1348.37    109.23 o 
   0   3   9     2729.24     3153.98    132.45 o 
   1   3   9    13576.30    13691.01    277.54 o 
   2   3   9    22785.52    23268.62    412.85 o 
   3   3   9     2242.80     2247.11    114.40 o 
   4   3   9    15421.10    14931.52    266.25 o 
   5   3   9       51.12        1.85     61.96 o 
   6   3   9     1989.03     1738.22    114.55 o 
   7   3   9      123.06      371.75     84.87 o 
   8   3   9     1266.10     1153.61    114.52 o 
   9   3   9        2.62       13.41    106.44 o 
  10   3   9     1375.03     1519.71    158.54 o 
  11   3   9      131.39      150.36    131.61 o 
  12   3   9      468.07      688.97    150.61 o 
  13   3   9      808.42      964.94    189.11 o 
  14   3   9     1507.36     1476.27    206.06 o 
  15   3   9      378.55      353.38    146.40 o 
  16   3   9     1378.20     1619.20    218.17 o 
  17   3   9       13.07      -46.98    138.58 o 
  18   3   9      350.48      356.35    189.75 o 
 -19   4   9        4.90        3.58    179.83 o 
 -18   4   9      317.16      576.11    210.20 o 
 -17   4   9       30.82       41.89    195.10 o 
 -16   4   9     1290.56     1116.15    223.76 o 
 -15   4   9       53.02      -26.39    139.01 o 
 -14   4   9     2517.61     2852.49    291.64 o 
 -13   4   9        4.77      -85.45    160.65 o 
 -12   4   9     5889.17     6190.27    377.42 o 
 -11   4   9     1440.24     1151.70    181.95 o 
 -10   4   9      420.68      499.08    154.53 o 
  -9   4   9       54.93       64.30    112.31 o 
  -8   4   9       70.42      151.46    114.83 o 
  -7   4   9        4.28       64.00     81.96 o 
  -6   4   9     4546.44     4503.82    190.80 o 
  -5   4   9       27.29      -26.06     53.96 o 
  -4   4   9    14955.72    15260.75    312.92 o 
  -3   4   9      179.29      175.10     70.15 o 
  -2   4   9     8179.72     8137.87    176.82 o 
  -1   4   9      119.51       64.44     53.81 o 
   0   4   9     3705.76     3738.98    125.70 o 
   1   4   9     6847.55     7545.04    169.64 o 
   2   4   9     4711.44     4367.05    124.80 o 
   3   4   9      153.37      197.59     58.23 o 
   4   4   9      222.52      236.65     55.72 o 
   5   4   9        2.12      -45.97     62.48 o 
   6   4   9      925.16      685.45     94.23 o 
   7   4   9      296.23      361.06     93.10 o 
   8   4   9     1488.49     2155.64    146.45 o 
   9   4   9      936.97     1119.38    140.01 o 
  10   4   9     2906.21     2423.12    187.73 o 
  11   4   9        0.03      100.06    122.88 o 
  12   4   9        0.49      -94.33    121.55 o 
  13   4   9       32.25     -122.48    110.34 o 
  14   4   9        3.24      -14.34    132.42 o 
  15   4   9       77.62      166.36    152.54 o 
  16   4   9       13.86       30.42    161.40 o 
  17   4   9        7.65      -64.57    132.01 o 
  18   4   9        7.80     -103.50    193.84 o 
 -19   5   9        5.84     -181.10    159.01 o 
 -18   5   9       28.58     -155.15    201.43 o 
 -17   5   9        7.14      111.79    201.59 o 
 -16   5   9      211.58       93.41    160.46 o 
 -15   5   9        1.39      -22.26    180.86 o 
 -14   5   9       39.35      -63.24    124.89 o 
 -13   5   9       12.88      -86.36    135.24 o 
 -12   5   9        0.91     -165.35    119.36 o 
 -11   5   9      786.89      702.11    200.35 o 
 -10   5   9      485.89      471.70    130.31 o 
  -9   5   9     2009.51     1961.54    153.60 o 
  -8   5   9       68.44      -27.12     75.58 o 
  -7   5   9       27.75      121.28     78.71 o 
  -6   5   9      211.72      127.15     79.37 o 
  -5   5   9     1229.03      940.56    103.68 o 
  -4   5   9     1681.75     1647.62    119.82 o 
  -3   5   9     1903.95     2281.47    102.31 o 
  -2   5   9      996.78      931.47     78.38 o 
  -1   5   9     3534.71     3310.69    114.81 o 
   0   5   9     1965.64     2068.21    122.31 o 
   1   5   9     2071.01     1979.22     94.81 o 
   2   5   9     6058.47     5212.77    142.30 o 
   3   5   9     1602.04     1520.49     87.68 o 
   4   5   9     6639.26     7514.60    166.35 o 
   5   5   9       73.75      137.15     76.40 o 
   6   5   9     2301.11     2209.77    135.47 o 
   7   5   9      318.23      227.83     82.66 o 
   8   5   9      513.35      530.02    114.92 o 
   9   5   9      540.24      490.19    119.58 o 
  10   5   9      652.84     1131.55    170.78 o 
  11   5   9     1616.11     1266.08    166.77 o 
  12   5   9     2839.46     2639.88    301.48 o 
  13   5   9       32.87      116.68    201.59 o 
  14   5   9      489.47      483.30    194.29 o 
  15   5   9       11.85      -15.84    198.19 o 
  16   5   9     1362.79     1973.70    311.22 o 
  17   5   9       53.82     -125.36    208.09 o 
 -18   6   9      333.25      456.72    179.26 o 
 -17   6   9      544.82      506.42    160.99 o 
 -16   6   9      602.45      664.06    178.49 o 
 -15   6   9      533.58      492.65    147.27 o 
 -14   6   9      393.48      592.42    140.21 o 
 -13   6   9      320.01      229.69    134.78 o 
 -12   6   9     1575.23     1224.39    152.25 o 
 -11   6   9       70.03       64.54     93.10 o 
 -10   6   9      695.04      580.06    118.87 o 
  -9   6   9     1886.65     1849.91    174.54 o 
  -8   6   9     1604.19     1619.44    138.17 o 
  -7   6   9     1164.33      988.03    111.56 o 
  -6   6   9      528.85      617.63    102.76 o 
  -5   6   9     1236.09     1255.19    117.72 o 
  -4   6   9     5176.43     5525.21    260.10 o 
  -3   6   9      146.39       82.87    100.35 o 
  -2   6   9     3108.44     2578.84    181.98 o 
  -1   6   9     1089.06      900.48    128.75 o 
   0   6   9       83.17       -7.12     79.50 o 
   1   6   9      584.52      585.09    107.66 o 
   2   6   9      201.02      176.73     96.43 o 
   3   6   9      376.34      231.58     83.63 o 
   4   6   9     1549.44     1192.44    117.30 o 
   5   6   9        4.94      -65.17     96.47 o 
   6   6   9        2.66       93.87    117.75 o 
   7   6   9      190.71      198.77    126.47 o 
   8   6   9       53.86        1.01    109.39 o 
   9   6   9      108.89       41.21    117.47 o 
  10   6   9      100.50       24.51    133.32 o 
  11   6   9       39.21        5.00    137.00 o 
  12   6   9        0.73       25.11    155.19 o 
  13   6   9       42.83       14.95    165.58 o 
  14   6   9       42.55       33.31    165.95 o 
  15   6   9       67.72      -68.60    144.39 o 
  16   6   9       72.20      -11.67    166.31 o 
  17   6   9       44.43      -53.18    169.78 o 
 -18   7   9        0.91       45.89    141.14 o 
 -17   7   9       84.59      149.21    144.73 o 
 -16   7   9      135.47      147.59    147.61 o 
 -15   7   9      107.25     -104.58    123.57 o 
 -14   7   9        0.86      -61.61     99.08 o 
 -13   7   9       69.00       15.60    102.89 o 
 -12   7   9       13.92      -41.41     95.15 o 
 -11   7   9       96.26      122.16    120.06 o 
 -10   7   9     2424.75     2472.80    229.05 o 
  -9   7   9     1793.79     1755.32    189.74 o 
  -8   7   9      155.75       76.34     98.43 o 
  -7   7   9       39.60        6.25    104.12 o 
  -6   7   9      294.94      -40.76    100.29 o 
  -5   7   9      706.70      593.53    124.75 o 
  -4   7   9      220.05      254.35    104.71 o 
  -3   7   9     2094.68     1926.88    169.94 o 
  -2   7   9      184.94      123.39    109.69 o 
  -1   7   9     3189.15     2638.16    194.32 o 
   0   7   9      124.70      128.81    104.53 o 
   1   7   9     3516.60     3418.97    205.63 o 
   2   7   9      620.74      504.74    124.93 o 
   3   7   9     3115.87     3150.59    169.43 o 
   4   7   9      781.89      816.58    110.33 o 
   5   7   9     1482.84     1283.00    164.99 o 
   6   7   9      281.40      161.05    116.60 o 
   7   7   9      131.17      263.77    123.40 o 
   8   7   9      397.37      467.73    132.44 o 
   9   7   9     1939.25     1905.50    204.08 o 
  10   7   9      456.91      784.24    165.11 o 
  11   7   9     2395.04     2688.64    306.85 o 
  12   7   9      363.87      412.79    192.71 o 
  13   7   9     1873.79     1925.68    302.30 o 
  14   7   9      156.45      -10.57    155.07 o 
  15   7   9      771.78      788.27    260.79 o 
  16   7   9       88.11      -24.61    197.51 o 
 -17   8   9      464.74      603.18    234.25 o 
 -16   8   9        1.57     -222.50    153.03 o 
 -15   8   9      623.85      487.46    144.43 o 
 -14   8   9        5.01      -49.85    102.71 o 
 -13   8   9      907.27     1126.46    325.59 o 
 -12   8   9       39.25       55.99    117.40 o 
 -11   8   9      500.40      546.39    138.46 o 
 -10   8   9      793.77      675.93    146.65 o 
  -9   8   9     1353.64     1259.54    183.32 o 
  -8   8   9        4.54      196.55    127.36 o 
  -7   8   9     4052.15     4034.30    264.31 o 
  -6   8   9        8.63       27.67     93.51 o 
  -5   8   9     1135.74      898.64    161.08 o 
  -4   8   9        0.10       18.96     97.84 o 
  -3   8   9     1777.42     1576.87    172.02 o 
  -2   8   9        0.20       65.05     94.83 o 
  -1   8   9     3723.74     3561.29    228.52 o 
   0   8   9      298.06      410.57    118.97 o 
   1   8   9     5229.32     5017.68    330.93 o 
   2   8   9      977.96     1217.25    151.63 o 
   3   8   9     2305.30     1889.66    222.33 o 
   4   8   9       30.23       62.02    112.01 o 
   5   8   9     1181.17      942.55    159.88 o 
   6   8   9      569.28      797.40    155.81 o 
   7   8   9        2.81      -30.04    130.02 o 
   8   8   9      287.49      326.34    132.35 o 
   9   8   9      246.82      297.24    143.83 o 
  10   8   9        9.95       55.42    108.25 o 
  11   8   9       29.47     -160.60    131.89 o 
  12   8   9        3.51       18.82    156.22 o 
  13   8   9      533.33      467.85    357.13 o 
  14   8   9      324.01      408.75    192.50 o 
  15   8   9       79.46       35.14    179.43 o 
  16   8   9       17.58      -23.91    258.58 o 
 -16   9   9        5.87      -53.71    111.81 o 
 -15   9   9      103.92       12.99    107.67 o 
 -14   9   9       38.76       96.50    108.41 o 
 -13   9   9     1145.80     1048.03    176.10 o 
 -12   9   9       35.41       78.66    107.97 o 
 -11   9   9     1395.76     1508.19    189.88 o 
 -10   9   9       52.37      -11.75    131.82 o 
  -9   9   9      511.12      620.19    151.64 o 
  -8   9   9      206.32      138.11    105.49 o 
  -7   9   9      155.48      102.44    125.08 o 
  -6   9   9     1351.31     1359.06    188.08 o 
  -5   9   9      278.33      276.54    124.51 o 
  -4   9   9        2.15      -87.81     98.86 o 
  -3   9   9      739.11      832.69    146.62 o 
  -2   9   9       15.14      145.72    134.76 o 
  -1   9   9     3401.92     3927.25    253.96 o 
   0   9   9      159.12      163.76    116.92 o 
   1   9   9     3555.35     3822.79    248.97 o 
   2   9   9      329.65      216.01    116.80 o 
   3   9   9     2831.06     2498.61    201.31 o 
   4   9   9       41.17       44.30    109.35 o 
   5   9   9       42.67       47.55    132.97 o 
   6   9   9     1691.28     1858.28    234.52 o 
   7   9   9       60.38      121.61    138.29 o 
   8   9   9      346.31      340.90    136.91 o 
   9   9   9      771.18     1057.33    171.44 o 
  10   9   9       70.47      114.38    129.81 o 
  11   9   9      479.58      567.11    197.70 o 
  12   9   9      135.39      199.06    188.57 o 
  13   9   9      386.97      514.35    200.95 o 
  14   9   9      288.21      263.48    218.22 o 
  15   9   9      260.39      165.48    214.21 o 
 -15  10   9      279.33      271.79    156.12 o 
 -14  10   9      279.98      268.18    113.22 o 
 -13  10   9      332.16      167.19    150.83 o 
 -12  10   9      272.92      153.10    108.58 o 
 -11  10   9       74.10      172.83    143.79 o 
 -10  10   9      427.33      330.86    139.99 o 
  -9  10   9      115.66      255.73    125.80 o 
  -8  10   9      255.12      361.72    142.43 o 
  -7  10   9      574.49      538.87    144.94 o 
  -6  10   9     1101.18     1023.35    172.88 o 
  -5  10   9      249.03      119.67    111.10 o 
  -4  10   9     2411.45     2006.57    207.69 o 
  -3  10   9       59.35       88.52    108.02 o 
  -2  10   9     3766.58     3886.49    268.49 o 
  -1  10   9      735.01      617.12    138.27 o 
   0  10   9      783.03      743.12    163.07 o 
   1  10   9      115.60       63.31    116.09 o 
   2  10   9      183.31      244.38    112.20 o 
   3  10   9        5.27       81.46    138.96 o 
   4  10   9     1013.16     1091.85    196.07 o 
   5  10   9       33.76       57.05    118.06 o 
   6  10   9      724.35      743.21    145.61 o 
   7  10   9      145.14      -12.79    121.96 o 
   8  10   9      211.93       68.86    109.27 o 
   9  10   9       72.01       42.01    126.43 o 
  10  10   9      383.96      370.45    161.93 o 
  11  10   9      129.21      112.12    136.50 o 
  12  10   9       41.03      -30.02    209.31 o 
  13  10   9       29.33       95.61    202.63 o 
  14  10   9        7.42      473.19    310.30 o 
 -14  11   9        0.08       43.69    119.71 o 
 -13  11   9      111.91      130.88    109.07 o 
 -12  11   9       38.39      -34.81     92.50 o 
 -11  11   9       28.87       31.49    104.31 o 
 -10  11   9        1.25       90.03    121.89 o 
  -9  11   9       22.36       22.40    120.58 o 
  -8  11   9      229.55      242.98    133.81 o 
  -7  11   9       64.00      -98.75    103.24 o 
  -6  11   9     1066.70     1178.77    183.57 o 
  -5  11   9       37.62      259.67    136.74 o 
  -4  11   9      852.16      965.89    162.72 o 
  -3  11   9        6.87      -91.65    138.45 o 
  -2  11   9        0.98       -4.90    113.07 o 
  -1  11   9        0.23      -22.77    116.23 o 
   0  11   9      876.78      957.91    168.78 o 
   1  11   9      719.72      692.09    162.82 o 
   2  11   9      503.03      350.33    146.29 o 
   3  11   9     1032.06     1058.01    296.46 o 
   4  11   9      728.13     1101.59    170.85 o 
   5  11   9       73.49        9.93    118.63 o 
   6  11   9     1339.04     1806.78    208.14 o 
   7  11   9       24.32      107.30    126.27 o 
   8  11   9      466.41      595.32    162.16 o 
   9  11   9       31.41      263.88    159.50 o 
  10  11   9      221.56      279.64    158.37 o 
  11  11   9       21.81      115.82    157.88 o 
  12  11   9      401.62      730.55    287.50 o 
 -12  12   9      391.00      408.57    148.29 o 
 -11  12   9       16.48       97.40    112.67 o 
 -10  12   9      210.43      237.87    134.90 o 
  -9  12   9      135.82       31.80     98.70 o 
  -8  12   9       17.05      -54.36     99.58 o 
  -7  12   9       69.25       -8.99    130.49 o 
  -6  12   9      314.44      361.56    156.83 o 
  -5  12   9       33.01       82.27    117.77 o 
  -4  12   9      765.74      779.00    162.31 o 
  -3  12   9      338.93      528.98    172.48 o 
  -2  12   9      911.08      954.53    174.57 o 
  -1  12   9      182.82       41.01    116.84 o 
   0  12   9      613.48      543.77    155.94 o 
   1  12   9        4.21       19.77    128.93 o 
   2  12   9        6.01       32.20    175.27 o 
   3  12   9      170.42      151.87    179.99 o 
   4  12   9      107.83      177.70    143.67 o 
   5  12   9        0.36       17.40    118.18 o 
   6  12   9       78.35       83.23    126.56 o 
   7  12   9       85.32      198.25    140.53 o 
   8  12   9       94.11       80.69    127.58 o 
   9  12   9       51.58       52.40    158.45 o 
  10  12   9       98.87      259.47    208.51 o 
  11  12   9       49.52      135.00    172.15 o 
 -10  13   9       76.59       30.93    119.19 o 
  -9  13   9        4.15      -21.75     92.16 o 
  -8  13   9       46.45       17.98    102.24 o 
  -7  13   9       42.01       90.05    136.65 o 
  -6  13   9      276.58      298.96    153.11 o 
  -5  13   9        2.54     -147.79    130.42 o 
  -4  13   9       54.15      100.08    155.63 o 
  -3  13   9       20.21      102.91    125.24 o 
  -2  13   9      352.50      317.93    145.80 o 
  -1  13   9       10.03     -138.33    142.88 o 
   0  13   9      639.30      616.62    180.90 o 
   1  13   9       13.57       56.64    147.23 o 
   2  13   9      679.42      808.59    210.08 o 
   3  13   9      161.53      209.64    175.49 o 
   4  13   9      288.43      354.38    145.25 o 
   5  13   9       29.80       26.91    148.81 o 
   6  13   9     1016.52     1382.73    216.58 o 
   7  13   9      133.39      262.01    166.12 o 
   8  13   9      114.08       90.17    166.87 o 
   9  13   9      255.57      337.84    198.60 o 
  -7  14   9      426.76       52.34    141.83 o 
  -6  14   9       86.92       90.26    124.49 o 
  -5  14   9      103.36      134.71    130.04 o 
  -4  14   9      446.62      405.81    143.98 o 
  -3  14   9       27.86        2.58    144.15 o 
  -2  14   9      488.94      578.44    185.31 o 
  -1  14   9        8.26      201.91    168.08 o 
   0  14   9      364.90      538.20    174.76 o 
   1  14   9      316.26      369.29    202.10 o 
   2  14   9       53.51      -68.66    201.36 o 
   3  14   9      260.54      310.23    223.79 o 
   4  14   9       26.44      122.21    138.89 o 
   5  14   9      102.66      195.18    155.30 o 
   6  14   9      135.81      -20.11    196.20 o 
  -2  15   9       46.78       26.02    187.64 o 
  -1  15   9      404.12      425.12    198.52 o 
   0  15   9      151.17      109.13    373.01 o 
 -18   0  10      140.77      -39.91    200.35 o 
 -16   0  10      578.62      838.06    286.68 o 
 -14   0  10       51.46       47.24    263.06 o 
 -12   0  10       44.60     -103.43    163.70 o 
 -10   0  10       94.97       53.75    158.00 o 
  -8   0  10      301.83      287.50    198.72 o 
  -6   0  10      318.75      416.99    155.56 o 
  -4   0  10     2974.21     4257.88    357.54 o 
  -2   0  10        4.91       64.34    115.65 o 
   0   0  10    27638.41    25838.34    560.32 o 
   2   0  10     9323.13    11100.63    435.34 o 
   4   0  10     2110.44     1940.41    127.95 o 
   6   0  10      823.59      964.16    166.29 o 
   8   0  10      956.19      888.07    239.04 o 
  10   0  10     4000.50     3448.09    300.51 o 
  12   0  10     3118.81     3137.18    318.18 o 
  14   0  10     2082.95     2195.97    308.91 o 
  16   0  10      717.89      789.21    218.33 o 
  18   0  10     1029.95      786.65    410.48 o 
 -19   1  10       53.93       40.82    156.29 o 
 -18   1  10      772.70      974.65    240.02 o 
 -17   1  10      191.66      261.24    188.13 o 
 -16   1  10     1502.73     1495.80    237.89 o 
 -15   1  10      892.74      748.87    225.70 o 
 -14   1  10     2916.06     3017.02    301.43 o 
 -13   1  10     2139.88     2487.95    263.07 o 
 -12   1  10     2400.16     1955.85    229.91 o 
 -11   1  10     1602.99     1648.77    220.32 o 
 -10   1  10     2946.05     3031.26    252.24 o 
  -9   1  10      252.31      311.18    123.09 o 
  -8   1  10     5677.49     6303.34    338.26 o 
  -7   1  10      196.26      235.17    111.74 o 
  -6   1  10     5284.18     4766.90    277.59 o 
  -5   1  10      291.46      345.32    112.30 o 
  -4   1  10      740.01     1077.35    184.06 o 
  -3   1  10     1594.09     1448.95    151.92 o 
  -2   1  10     7602.30     7806.65    250.02 o 
  -1   1  10     3812.08     4211.41    192.00 o 
   0   1  10    10903.75    11042.60    223.97 o 
   1   1  10      632.77      461.41     72.41 o 
   2   1  10     7331.55     8552.60    209.57 o 
   3   1  10     1388.99     1477.06     82.76 o 
   4   1  10     8767.30     8287.29    190.75 o 
   5   1  10      417.52      342.02     71.63 o 
   6   1  10      202.06      148.18     87.42 o 
   7   1  10      668.86      614.46    108.62 o 
   8   1  10       48.04      141.86     99.55 o 
   9   1  10        3.30      -33.51     96.32 o 
  10   1  10      299.18      388.96    133.65 o 
  11   1  10       42.68        3.05    107.82 o 
  12   1  10     1438.63     1421.68    174.85 o 
  13   1  10       17.46      -82.48    116.28 o 
  14   1  10       61.93       65.16    115.41 o 
  15   1  10       54.56      130.50    109.80 o 
  16   1  10       80.67      -34.56    128.47 o 
  17   1  10      175.44      172.61    161.36 o 
  18   1  10       29.48     -112.83    132.88 o 
 -19   2  10        8.35       -9.95    155.49 o 
 -18   2  10       12.16     -226.97    156.37 o 
 -17   2  10       11.61       55.19    200.95 o 
 -16   2  10      107.12       80.79    165.10 o 
 -15   2  10       24.62       55.15    139.08 o 
 -14   2  10      601.15      248.28    190.97 o 
 -13   2  10        9.39      -18.28    143.09 o 
 -12   2  10     2489.70     2730.29    357.13 o 
 -11   2  10      149.51      244.96    132.70 o 
 -10   2  10     2138.07     1757.11    216.52 o 
  -9   2  10       90.63       38.77    102.21 o 
  -8   2  10     4228.90     4389.67    279.19 o 
  -7   2  10      512.26      266.18    119.21 o 
  -6   2  10      479.59      408.15    133.58 o 
  -5   2  10      394.07      567.21    115.61 o 
  -4   2  10       20.24       41.81     90.67 o 
  -3   2  10     4137.92     3984.23    185.92 o 
  -2   2  10     5887.32     7230.45    203.90 o 
  -1   2  10      168.35      249.86     70.71 o 
   0   2  10    11646.27    10341.13    244.39 o 
   1   2  10     1185.80     1508.35     96.96 o 
   2   2  10    13606.30    14771.65    261.70 o 
   3   2  10    11874.05    11146.52    230.91 o 
   4   2  10     2963.06     2941.97    129.03 o 
   5   2  10     8464.73     8695.12    210.49 o 
   6   2  10      964.00     1069.38    125.96 o 
   7   2  10     1044.98      958.99    123.83 o 
   8   2  10      725.66      398.21    119.73 o 
   9   2  10      744.82      749.03    127.85 o 
  10   2  10      137.26      210.31    114.38 o 
  11   2  10      402.53      320.69    116.64 o 
  12   2  10      523.19      855.18    162.16 o 
  13   2  10      233.78      237.72    123.63 o 
  14   2  10      536.44      536.64    162.69 o 
  15   2  10      814.49      695.01    153.69 o 
  16   2  10       29.45      109.00    141.09 o 
  17   2  10      831.60      851.43    220.49 o 
  18   2  10      480.38      530.79    165.94 o 
 -19   3  10       79.95      -18.97    184.22 o 
 -18   3  10        1.12       29.84    201.54 o 
 -17   3  10      405.07       79.92    199.16 o 
 -16   3  10       35.86       14.40    157.44 o 
 -15   3  10     1546.24     1872.62    261.99 o 
 -14   3  10      914.36      936.63    226.19 o 
 -13   3  10     3014.09     2842.20    288.41 o 
 -12   3  10      363.91      431.75    188.62 o 
 -11   3  10     1951.64     1887.88    229.05 o 
 -10   3  10      695.90      521.37    150.58 o 
  -9   3  10      356.22      214.82    128.45 o 
  -8   3  10      960.71     1049.23    179.42 o 
  -7   3  10      845.53     1062.21    167.55 o 
  -6   3  10      276.34      153.31    107.10 o 
  -5   3  10     6630.10     6918.17    314.01 o 
  -4   3  10       11.20      -15.38     59.45 o 
  -3   3  10    13060.58    12421.43    259.71 o 
  -2   3  10      582.96      472.64     77.71 o 
  -1   3  10     5508.54     6722.73    196.09 o 
   0   3  10     1338.90     1283.12    100.27 o 
   1   3  10    16430.47    15529.47    267.58 o 
   2   3  10     1072.49      899.51     89.61 o 
   3   3  10      684.96      659.87     80.50 o 
   4   3  10      324.67      291.67     73.00 o 
   5   3  10     1169.84     1093.30     98.50 o 
   6   3  10      739.16      780.09     93.33 o 
   7   3  10     3155.12     3269.03    186.15 o 
   8   3  10      514.98      565.64    132.79 o 
   9   3  10     3297.08     3244.84    204.01 o 
  10   3  10     1051.72     1441.59    169.40 o 
  11   3  10      132.01      157.50    119.29 o 
  12   3  10      975.72      708.70    153.90 o 
  13   3  10      524.00      487.97    141.92 o 
  14   3  10       18.20      143.16    126.71 o 
  15   3  10       57.46       67.92    125.81 o 
  16   3  10        0.57     -116.19    141.56 o 
  17   3  10       11.49      -94.53    113.39 o 
  18   3  10        2.42       96.55    137.34 o 
 -19   4  10        1.39      -80.58    171.85 o 
 -18   4  10      140.35       74.13    217.05 o 
 -17   4  10       52.03       -7.44    155.37 o 
 -16   4  10        6.86     -151.22    140.08 o 
 -15   4  10       26.71      109.44    229.67 o 
 -14   4  10       65.36      112.88    146.98 o 
 -13   4  10      127.83      255.32    144.12 o 
 -12   4  10      168.09       19.61    134.94 o 
 -11   4  10     1137.13      834.25    200.73 o 
 -10   4  10     1445.88     1041.66    261.43 o 
  -9   4  10     2186.37     1980.90    207.61 o 
  -8   4  10      258.08      168.92    128.55 o 
  -7   4  10     6539.26     5355.72    298.31 o 
  -6   4  10      372.90      251.16     96.04 o 
  -5   4  10     7272.54     8259.87    193.36 o 
  -4   4  10     2073.67     2139.97    110.22 o 
  -3   4  10     4252.63     4052.42    138.84 o 
  -2   4  10      314.89      245.99     63.88 o 
  -1   4  10     1630.42     1767.90     94.75 o 
   0   4  10      251.17      276.69     62.17 o 
   1   4  10     2416.91     2768.97    116.43 o 
   2   4  10       77.20       80.35     55.56 o 
   3   4  10    11978.74    11873.76    204.05 o 
   4   4  10       80.76       26.84     64.38 o 
   5   4  10     8380.46     8732.32    224.38 o 
   6   4  10       38.34       82.02     80.74 o 
   7   4  10     4752.09     4323.86    174.54 o 
   8   4  10      327.17      160.53     95.61 o 
   9   4  10     1565.33     1987.35    171.42 o 
  10   4  10       55.49     -161.79    107.86 o 
  11   4  10     1033.25      900.74    145.56 o 
  12   4  10      234.95      256.05    153.01 o 
  13   4  10     1624.03     1815.64    207.78 o 
  14   4  10        2.77       50.66    132.58 o 
  15   4  10     1633.72     1681.95    287.33 o 
  16   4  10        1.84       11.43    189.35 o 
  17   4  10      744.62      999.49    250.39 o 
 -18   5  10       23.17      -43.91    171.48 o 
 -17   5  10      873.37      834.47    205.71 o 
 -16   5  10        0.28     -113.03    147.53 o 
 -15   5  10     1916.85     2165.53    278.01 o 
 -14   5  10       74.61       24.32    159.27 o 
 -13   5  10     2099.50     2284.45    251.00 o 
 -12   5  10       95.89       72.70    159.09 o 
 -11   5  10     4310.59     4493.72    329.75 o 
 -10   5  10      602.38      514.60    136.58 o 
  -9   5  10     1708.88     1940.52    154.49 o 
  -8   5  10      908.67      737.15    110.24 o 
  -7   5  10       42.77      -13.78     74.68 o 
  -6   5  10      577.75      566.75     97.83 o 
  -5   5  10     2644.88     2817.61    156.54 o 
  -4   5  10      172.41      269.06     83.36 o 
  -3   5  10     5676.16     5252.47    184.32 o 
  -2   5  10       48.70      -11.14     58.69 o 
  -1   5  10     4991.33     5369.50    150.88 o 
   0   5  10      187.58      183.43     60.69 o 
   1   5  10     3875.38     3430.01    124.90 o 
   2   5  10     3645.65     3957.16    152.89 o 
   3   5  10       16.82       37.57     63.67 o 
   4   5  10     1326.60     1314.95    132.91 o 
   5   5  10      453.09      524.45    104.77 o 
   6   5  10      192.74       48.49    101.40 o 
   7   5  10      173.65      327.58    117.79 o 
   8   5  10      758.00      882.33    162.61 o 
   9   5  10      319.32       84.74    184.54 o 
  10   5  10      341.05      357.54    179.34 o 
  11   5  10       66.85      113.51    193.29 o 
  12   5  10        3.56      -70.62    148.25 o 
  13   5  10      219.33      306.99    182.48 o 
  14   5  10       38.32       56.28    147.68 o 
  15   5  10        6.62      208.57    178.45 o 
  16   5  10       21.55       57.57    198.45 o 
  17   5  10       13.16      -63.89    168.23 o 
 -18   6  10       34.94       -7.20    163.21 o 
 -17   6  10        8.63       31.85    136.36 o 
 -16   6  10       54.08       37.55    151.56 o 
 -15   6  10        5.42       74.11    137.33 o 
 -14   6  10       95.05      128.47    133.20 o 
 -13   6  10        3.76      -46.11    106.56 o 
 -12   6  10      384.50      308.65    112.03 o 
 -11   6  10      861.32      827.01    126.86 o 
 -10   6  10      739.93      778.58    126.21 o 
  -9   6  10     1161.88     1381.07    142.84 o 
  -8   6  10        9.00       80.54    102.51 o 
  -7   6  10        0.46        3.48     83.77 o 
  -6   6  10      806.57      724.63    128.03 o 
  -5   6  10        3.79      -79.39     80.66 o 
  -4   6  10      186.67      134.98    104.64 o 
  -3   6  10      214.26      127.26     90.66 o 
  -2   6  10      342.37      354.36    105.75 o 
  -1   6  10        2.19      -51.03     81.52 o 
   0   6  10     2289.78     2171.83    140.34 o 
   1   6  10     1972.73     1957.01    134.99 o 
   2   6  10     4427.92     4774.10    192.62 o 
   3   6  10     3048.30     2791.20    256.19 o 
   4   6  10      323.74      309.62    127.36 o 
   5   6  10     1734.41     1850.53    179.36 o 
   6   6  10      478.17      475.56    122.84 o 
   7   6  10     2228.49     1718.99    182.91 o 
   8   6  10     2869.02     2746.39    214.18 o 
   9   6  10      813.97      809.28    198.42 o 
  10   6  10     1600.48     1747.56    271.23 o 
  11   6  10       10.82      -71.51    169.00 o 
  12   6  10      656.61      858.29    208.39 o 
  13   6  10      647.94      778.69    243.78 o 
  14   6  10      293.15      386.80    195.64 o 
  15   6  10      812.56      752.91    248.15 o 
  16   6  10      479.47      789.88    398.67 o 
 -17   7  10       12.34       -2.63    148.59 o 
 -16   7  10      743.91      817.84    261.43 o 
 -15   7  10      147.76      313.27    200.19 o 
 -14   7  10      759.57      822.74    241.07 o 
 -13   7  10      203.12      194.54    135.41 o 
 -12   7  10     1251.56     1465.82    199.11 o 
 -11   7  10      507.22      417.62    134.71 o 
 -10   7  10     1275.47     1267.08    176.75 o 
  -9   7  10      747.08      707.37    139.24 o 
  -8   7  10     8052.27     8019.31    350.86 o 
  -7   7  10      113.94      100.48     95.97 o 
  -6   7  10      503.48      733.83    148.55 o 
  -5   7  10      126.89      213.93    116.20 o 
  -4   7  10      522.83      429.72    120.78 o 
  -3   7  10     1220.73     1023.13    142.83 o 
  -2   7  10      468.19      308.89    104.99 o 
  -1   7  10      624.62      561.02    114.77 o 
   0   7  10     3962.67     3924.76    222.64 o 
   1   7  10     2094.36     2139.56    177.16 o 
   2   7  10     2070.66     1962.27    170.37 o 
   3   7  10      147.49      297.29    118.63 o 
   4   7  10      493.64      616.28    137.20 o 
   5   7  10      116.32        4.68    109.38 o 
   6   7  10      694.31      513.22    139.61 o 
   7   7  10      480.72      470.27    149.20 o 
   8   7  10       35.31       48.32    118.63 o 
   9   7  10      445.75      564.93    168.83 o 
  10   7  10       24.14     -161.98    121.74 o 
  11   7  10       51.10      -54.22    141.68 o 
  12   7  10       93.05     -102.84    149.08 o 
  13   7  10      221.12      327.50    183.16 o 
  14   7  10      192.98      235.83    184.18 o 
  15   7  10       45.66       61.93    175.94 o 
  16   7  10        0.71      -56.20    167.77 o 
 -16   8  10      136.68       76.50    330.66 o 
 -15   8  10        0.10       16.86    195.33 o 
 -14   8  10       48.12      -25.66    118.29 o 
 -13   8  10       94.77      239.21    122.77 o 
 -12   8  10     1032.26     1039.67    295.92 o 
 -11   8  10     1800.67     1597.59    201.99 o 
 -10   8  10     1858.02     2098.01    273.83 o 
  -9   8  10      299.06      163.45    129.59 o 
  -8   8  10      986.55     1055.85    163.94 o 
  -7   8  10      162.33      334.46    127.15 o 
  -6   8  10     1282.56     1451.05    193.08 o 
  -5   8  10      466.79      286.52    140.43 o 
  -4   8  10      140.09      146.18    105.74 o 
  -3   8  10      558.71      575.22    142.38 o 
  -2   8  10     2350.15     2320.64    198.02 o 
  -1   8  10       39.61       74.93     95.37 o 
   0   8  10     4152.62     4450.69    249.17 o 
   1   8  10      938.98      792.46    143.43 o 
   2   8  10     4582.18     4750.55    255.80 o 
   3   8  10      995.04      917.66    156.63 o 
   4   8  10     1718.02     1454.74    187.10 o 
   5   8  10       45.76       -2.54    102.15 o 
   6   8  10      132.67      192.38    131.06 o 
   7   8  10       84.66       19.22    101.97 o 
   8   8  10     1622.81     1752.68    198.83 o 
   9   8  10        0.22       32.27    134.74 o 
  10   8  10     2376.09     2494.89    311.36 o 
  11   8  10        9.61     -120.55    171.82 o 
  12   8  10      418.25      366.98    187.62 o 
  13   8  10      134.69      156.26    195.78 o 
  14   8  10      603.61      733.76    217.54 o 
  15   8  10       21.13       41.67    154.30 o 
 -15   9  10      221.06       91.42    103.92 o 
 -14   9  10      478.45      459.32    149.43 o 
 -13   9  10       46.72       52.96    107.29 o 
 -12   9  10      852.62      664.17    212.98 o 
 -11   9  10      364.75      373.59    141.34 o 
 -10   9  10      398.30      271.32    119.99 o 
  -9   9  10      146.84      199.31    112.78 o 
  -8   9  10      771.04      839.73    158.04 o 
  -7   9  10      583.31      620.06    134.33 o 
  -6   9  10     2808.19     2572.86    230.75 o 
  -5   9  10      708.42      559.62    141.43 o 
  -4   9  10      845.42      816.82    162.89 o 
  -3   9  10     1659.80     1969.99    194.63 o 
  -2   9  10     2387.45     2695.15    218.75 o 
  -1   9  10      554.64      701.15    147.25 o 
   0   9  10     5054.44     5227.76    330.20 o 
   1   9  10      280.63      134.61    126.08 o 
   2   9  10     5184.79     4259.58    329.30 o 
   3   9  10      259.00       84.51    173.32 o 
   4   9  10     1066.40      904.67    167.82 o 
   5   9  10     1951.73     2126.98    214.31 o 
   6   9  10      134.12      112.15    120.43 o 
   7   9  10      328.11      113.45    138.36 o 
   8   9  10      284.49      514.71    147.84 o 
   9   9  10       11.96      -97.61    114.15 o 
  10   9  10      523.09      543.15    190.13 o 
  11   9  10      152.29       38.55    163.93 o 
  12   9  10      524.44      348.38    207.86 o 
  13   9  10        3.62       -2.43    130.52 o 
  14   9  10      538.51      538.99    209.77 o 
 -14  10  10        3.66      -11.38     81.01 o 
 -13  10  10       38.49       20.57     89.32 o 
 -12  10  10      285.64      144.90    115.83 o 
 -11  10  10        0.16      -10.97     91.45 o 
 -10  10  10      476.53      337.75    132.06 o 
  -9  10  10      229.90      171.74    109.94 o 
  -8  10  10      208.02      328.47    133.30 o 
  -7  10  10      797.97      970.50    166.31 o 
  -6  10  10        7.29      -35.06    116.82 o 
  -5  10  10      874.19      734.11    158.58 o 
  -4  10  10       61.90      -76.60    108.44 o 
  -3  10  10      426.55      563.12    149.14 o 
  -2  10  10        4.48      -28.73    127.74 o 
  -1  10  10     1397.80     1695.77    198.58 o 
   0  10  10      749.63      631.24    164.89 o 
   1  10  10     1064.08      947.52    159.30 o 
   2  10  10     1473.77     1451.41    287.50 o 
   3  10  10      437.52      436.41    190.52 o 
   4  10  10     1967.65     1966.97    208.28 o 
   5  10  10     2590.05     2958.86    254.20 o 
   6  10  10       35.76      229.04    151.03 o 
   7  10  10      856.49     1120.09    282.05 o 
   8  10  10      168.35      131.14    115.72 o 
   9  10  10       11.32       -5.53    122.72 o 
  10  10  10      332.52      223.43    239.85 o 
  11  10  10      162.08      263.49    179.48 o 
  12  10  10      340.89      342.07    237.82 o 
  13  10  10      120.74       63.85    169.98 o 
 -13  11  10     1001.60      947.12    200.04 o 
 -12  11  10      120.83      183.91    219.38 o 
 -11  11  10      660.29      647.50    166.24 o 
 -10  11  10        0.14       75.18    118.70 o 
  -9  11  10      261.03      275.99    126.57 o 
  -8  11  10       45.32       79.38    113.29 o 
  -7  11  10      204.53        0.08    164.30 o 
  -6  11  10        3.05      -23.95    133.19 o 
  -5  11  10      664.75      681.52    168.25 o 
  -4  11  10        0.18       -6.79    134.36 o 
  -3  11  10     1385.59     1367.41    184.57 o 
  -2  11  10       12.82       23.64    104.05 o 
  -1  11  10     1321.82     1269.56    177.73 o 
   0  11  10        1.25       -5.28    112.43 o 
   1  11  10      136.09       -3.26    127.56 o 
   2  11  10        2.69      201.90    187.89 o 
   3  11  10      103.02      392.49    172.18 o 
   4  11  10       15.98       43.37    121.97 o 
   5  11  10      233.12      226.35    116.71 o 
   6  11  10      228.83      167.58    125.45 o 
   7  11  10       56.07       16.20    144.74 o 
   8  11  10        8.33      -19.58    125.86 o 
   9  11  10      214.67      284.03    162.92 o 
  10  11  10        0.04       -5.50    143.56 o 
  11  11  10      143.67      104.73    187.74 o 
  12  11  10        4.66      -69.13    162.01 o 
 -11  12  10       16.50       54.70    134.73 o 
 -10  12  10        3.73      124.25    140.54 o 
  -9  12  10        1.40       30.46    125.73 o 
  -8  12  10       43.23      -53.14    118.99 o 
  -7  12  10      256.79      365.73    144.47 o 
  -6  12  10        4.28     -104.98    120.88 o 
  -5  12  10        2.86      -48.23    133.28 o 
  -4  12  10       63.39      120.09    126.43 o 
  -3  12  10       35.11       19.72    127.31 o 
  -2  12  10       13.65       95.38    143.01 o 
  -1  12  10       59.61      -28.68    124.34 o 
   0  12  10       24.17       10.59    117.57 o 
   1  12  10      135.74      158.53    161.97 o 
   2  12  10       18.17       -0.07    172.74 o 
   3  12  10      299.20      236.57    236.59 o 
   4  12  10       33.26      160.99    144.99 o 
   5  12  10     1089.56     1452.43    229.66 o 
   6  12  10       14.85      -60.42    121.72 o 
   7  12  10      284.69      214.88    132.83 o 
   8  12  10       56.63        2.44    120.04 o 
   9  12  10       72.04      204.09    148.65 o 
  10  12  10      202.97      277.59    171.93 o 
  -9  13  10       57.43       35.90    129.27 o 
  -8  13  10      267.35      364.83    141.63 o 
  -7  13  10       38.40     -135.47    129.81 o 
  -6  13  10      318.37      433.75    164.78 o 
  -5  13  10      365.71      304.89    152.41 o 
  -4  13  10       11.77      -56.32    119.73 o 
  -3  13  10      744.54     1093.96    198.01 o 
  -2  13  10      135.22       73.29    143.15 o 
  -1  13  10      655.72      541.12    165.10 o 
   0  13  10       55.61       95.54    193.52 o 
   1  13  10      478.33      393.79    209.93 o 
   2  13  10       13.81       34.28    186.91 o 
   3  13  10       27.86       -4.08    166.46 o 
   4  13  10       13.49       53.53    132.55 o 
   5  13  10      162.61      147.90    133.45 o 
   6  13  10       21.82      123.41    143.71 o 
   7  13  10       73.48      142.80    126.40 o 
   8  13  10        0.00       83.82    141.59 o 
  -6  14  10        1.59       72.29    134.94 o 
  -5  14  10       18.68     -115.50    126.99 o 
  -4  14  10       74.74     -141.85    147.28 o 
  -3  14  10       23.78     -233.71    155.81 o 
  -2  14  10      179.77      158.94    127.80 o 
  -1  14  10      218.51      124.76    147.43 o 
   0  14  10       73.70      215.39    216.42 o 
   1  14  10      487.38      537.06    214.52 o 
   2  14  10      160.64      446.49    185.84 o 
   3  14  10      258.33      268.40    131.02 o 
   4  14  10       68.64      157.43    149.82 o 
   5  14  10      236.82      386.63    161.91 o 
 -19   0  11      636.73      795.71    308.67 o 
 -17   0  11     1048.91     1534.40    367.31 o 
 -15   0  11     1281.64     1498.56    378.71 o 
 -13   0  11     3213.88     3356.30    450.38 o 
 -11   0  11    10782.86    11538.94    711.82 o 
  -9   0  11     8566.87     9942.65    609.20 o 
  -7   0  11     2280.52     1812.94    301.34 o 
  -5   0  11     1322.40     1515.67    253.29 o 
  -3   0  11     2117.89     2650.99    291.57 o 
  -1   0  11    15517.51    15394.55    449.47 o 
   1   0  11     6094.15     7241.91    363.95 o 
   3   0  11     8185.19     8375.59    227.31 o 
   5   0  11     1128.69     1318.13    192.51 o 
   7   0  11     2084.30     2201.92    292.38 o 
   9   0  11        1.75       10.42    152.89 o 
  11   0  11      260.66      287.68    203.61 o 
  13   0  11      160.87       78.92    201.98 o 
  15   0  11      582.01      316.28    159.26 o 
  17   0  11        0.27      -76.07    139.65 o 
 -19   1  11        7.16      -95.60    211.50 o 
 -18   1  11       40.16       34.76    179.34 o 
 -17   1  11      359.04      211.29    177.46 o 
 -16   1  11       17.88        0.56    196.86 o 
 -15   1  11      187.05      242.00    197.14 o 
 -14   1  11       49.30      -31.78    144.63 o 
 -13   1  11        3.34      -21.95    242.30 o 
 -12   1  11       52.93      -84.96    114.08 o 
 -11   1  11      570.39      313.99    248.81 o 
 -10   1  11       55.54      -31.63    116.81 o 
  -9   1  11     3359.26     3355.41    269.83 o 
  -8   1  11        9.19      102.90    139.40 o 
  -7   1  11      492.57      784.14    150.51 o 
  -6   1  11       16.29      -10.40     97.23 o 
  -5   1  11      786.83      502.80    115.14 o 
  -4   1  11     1858.54     1540.72    220.31 o 
  -3   1  11      717.35      978.93    148.25 o 
  -2   1  11     1126.20     1018.37    122.33 o 
  -1   1  11     2766.89     2397.87    161.13 o 
   0   1  11     1304.02     1144.80     94.61 o 
   1   1  11     6350.65     6201.08    176.91 o 
   2   1  11       52.03       85.05     51.97 o 
   3   1  11     1475.00     1579.07    104.72 o 
   4   1  11     2195.41     2168.27    113.44 o 
   5   1  11     5555.10     5718.85    227.90 o 
   6   1  11      121.13      159.42     96.00 o 
   7   1  11     2184.15     2014.69    156.96 o 
   8   1  11      231.00      223.32    106.19 o 
   9   1  11      987.73      685.82    128.40 o 
  10   1  11       58.07      323.44    131.37 o 
  11   1  11     2807.63     3318.19    231.13 o 
  12   1  11      102.26       88.41    113.35 o 
  13   1  11     1122.44     1263.87    175.09 o 
  14   1  11      250.57      181.48    131.69 o 
  15   1  11      200.00      302.26    124.80 o 
  16   1  11      357.07      357.66    128.55 o 
  17   1  11      726.18      516.21    153.53 o 
 -19   2  11      127.30      -19.30    222.31 o 
 -18   2  11      112.65      -14.27    198.45 o 
 -17   2  11      180.58      176.39    159.41 o 
 -16   2  11      999.57     1052.01    229.35 o 
 -15   2  11      143.93      313.90    154.66 o 
 -14   2  11     1505.85     1635.82    244.82 o 
 -13   2  11      338.60      289.59    165.33 o 
 -12   2  11     3077.12     2734.80    270.28 o 
 -11   2  11     1499.64     1126.11    211.91 o 
 -10   2  11     2099.31     1951.61    242.10 o 
  -9   2  11     1313.47     1483.01    199.85 o 
  -8   2  11     2007.33     1607.95    239.04 o 
  -7   2  11     1943.83     1743.67    204.53 o 
  -6   2  11     4891.33     5822.31    321.30 o 
  -5   2  11     1049.64      851.09    209.31 o 
  -4   2  11     3582.56     3060.99    227.56 o 
  -3   2  11     4496.79     5595.92    223.63 o 
  -2   2  11     2355.05     2803.17    146.74 o 
  -1   2  11     7328.56     7079.33    212.01 o 
   0   2  11     6754.21     6511.17    183.39 o 
   1   2  11     1833.15     1980.21    113.24 o 
   2   2  11     4041.56     3820.57    146.15 o 
   3   2  11     8845.23     8045.10    206.00 o 
   4   2  11     1003.96     1127.43    100.33 o 
   5   2  11     3187.58     3151.85    174.71 o 
   6   2  11     2126.27     1953.51    155.61 o 
   7   2  11        5.17       38.94    102.35 o 
   8   2  11      300.20      301.96    117.47 o 
   9   2  11     1523.22     1616.34    168.99 o 
  10   2  11       40.84     -138.52    114.73 o 
  11   2  11     1107.12     1239.45    162.58 o 
  12   2  11       20.50     -119.70    101.49 o 
  13   2  11      175.74      131.73    136.53 o 
  14   2  11       56.17      -11.97    114.92 o 
  15   2  11      791.34      793.78    153.73 o 
  16   2  11       14.69       65.46    101.04 o 
  17   2  11      258.19      330.60    150.79 o 
 -19   3  11        7.78      -30.51    212.51 o 
 -18   3  11       52.79       70.20    207.91 o 
 -17   3  11      232.57      166.70    186.31 o 
 -16   3  11        0.04       35.32    165.44 o 
 -15   3  11        0.35        6.38    129.00 o 
 -14   3  11       85.01      162.50    179.54 o 
 -13   3  11      199.85      109.60    149.91 o 
 -12   3  11      137.93      123.70    149.78 o 
 -11   3  11       17.83       31.76    174.29 o 
 -10   3  11      638.81      482.05    160.09 o 
  -9   3  11      318.00      436.95    160.55 o 
  -8   3  11     2755.21     2552.19    234.00 o 
  -7   3  11      132.86      231.70    135.44 o 
  -6   3  11    11064.34    11112.43    422.29 o 
  -5   3  11      410.12       76.66     78.91 o 
  -4   3  11     2675.26     2817.01    145.24 o 
  -3   3  11      367.94      477.74     81.09 o 
  -2   3  11     1358.86     1220.29    107.33 o 
  -1   3  11       98.53       72.12     68.70 o 
   0   3  11     2238.83     2837.45    144.58 o 
   1   3  11        3.23      -32.87     55.75 o 
   2   3  11    11466.33    10828.90    239.90 o 
   3   3  11     1112.87     1038.75     97.69 o 
   4   3  11     8863.90     9524.46    232.26 o 
   5   3  11     1369.62     1564.46    116.38 o 
   6   3  11     8729.78     8347.90    361.36 o 
   7   3  11      712.69      703.05    119.24 o 
   8   3  11     2399.29     2499.99    178.89 o 
   9   3  11       45.41       16.64    108.93 o 
  10   3  11      250.30      295.66    120.64 o 
  11   3  11       59.00       71.44    105.77 o 
  12   3  11      233.50      286.47    131.95 o 
  13   3  11      629.18      369.12    141.21 o 
  14   3  11     1210.18     1172.95    171.10 o 
  15   3  11        3.30      113.21    150.51 o 
  16   3  11     1438.77     1620.67    409.67 o 
  17   3  11       71.98       58.22    136.58 o 
 -18   4  11       87.66      127.42    155.99 o 
 -17   4  11       19.40       40.43    167.76 o 
 -16   4  11      572.02      574.42    288.72 o 
 -15   4  11       11.62      -18.10    129.54 o 
 -14   4  11     2342.57     2499.59    273.07 o 
 -13   4  11        1.25       47.98    163.62 o 
 -12   4  11     4101.83     4409.99    345.32 o 
 -11   4  11      874.54      987.62    204.42 o 
 -10   4  11     6679.39     6705.08    375.62 o 
  -9   4  11       13.55        4.99    137.91 o 
  -8   4  11      213.90      265.03    128.70 o 
  -7   4  11      233.30      390.85    119.20 o 
  -6   4  11      381.16      364.25    110.86 o 
  -5   4  11      733.21      538.59    120.94 o 
  -4   4  11     5087.22     4842.78    175.25 o 
  -3   4  11       37.51       27.67     67.73 o 
  -2   4  11     7067.10     7413.52    209.55 o 
  -1   4  11       81.29       47.60     71.17 o 
   0   4  11    13250.67    12928.50    276.26 o 
   1   4  11      241.41      302.90     77.32 o 
   2   4  11     5344.70     5370.25    175.10 o 
   3   4  11      393.70      462.26     83.54 o 
   4   4  11      185.44      212.16     77.17 o 
   5   4  11      201.19       90.18     76.24 o 
   6   4  11     5575.25     5747.36    233.68 o 
   7   4  11     1000.24     1301.98    140.32 o 
   8   4  11     1004.24     1088.34    189.97 o 
   9   4  11      503.03      330.31    122.82 o 
  10   4  11      760.04      448.92    132.54 o 
  11   4  11        5.37     -157.14    123.77 o 
  12   4  11      652.59      888.47    192.18 o 
  13   4  11      191.21      279.29    160.74 o 
  14   4  11      291.34      280.05    183.04 o 
  15   4  11        0.00        6.56    159.48 o 
  16   4  11        3.74     -187.67    136.90 o 
  17   4  11        7.61       19.18    187.03 o 
 -18   5  11       10.59      -97.53    157.95 o 
 -17   5  11        0.83      -26.25    237.82 o 
 -16   5  11        1.29     -187.95    167.70 o 
 -15   5  11       16.44       72.78    179.12 o 
 -14   5  11       30.81       77.25    149.98 o 
 -13   5  11        9.78     -151.24    150.21 o 
 -12   5  11        3.40      -49.21    129.86 o 
 -11   5  11      154.88      190.04    112.52 o 
 -10   5  11      125.28      195.77    118.81 o 
  -9   5  11     2518.77     2398.64    273.14 o 
  -8   5  11       95.26       50.96    111.74 o 
  -7   5  11        3.31       37.04     85.81 o 
  -6   5  11      180.26      176.46     84.93 o 
  -5   5  11        6.98       23.82     84.91 o 
  -4   5  11      712.63      570.93     93.20 o 
  -3   5  11     1270.83     1185.37    135.60 o 
  -2   5  11      324.63      259.88     98.68 o 
  -1   5  11     2065.49     1922.49    135.80 o 
   0   5  11      183.46      312.41     91.99 o 
   1   5  11      878.04      869.79    104.62 o 
   2   5  11     2107.90     1644.73    112.58 o 
   3   5  11     1490.98     1430.36    136.87 o 
   4   5  11     1446.14     1608.17    141.32 o 
   5   5  11       44.89      -14.10    100.02 o 
   6   5  11     5258.63     6264.45   1035.95 o 
   7   5  11     1147.78     1032.96    178.17 o 
   8   5  11     4459.16     5130.23    305.50 o 
   9   5  11     1008.63     1082.95    201.58 o 
  10   5  11      131.90       16.57    125.87 o 
  11   5  11       86.42      -17.87    132.06 o 
  12   5  11        4.62     -139.50    169.41 o 
  13   5  11       76.68       53.04    143.97 o 
  14   5  11      606.74      639.43    214.63 o 
  15   5  11       17.49      118.38    166.10 o 
  16   5  11     1456.51     1663.05    288.36 o 
 -17   6  11      233.89      178.96    143.74 o 
 -16   6  11      663.36      689.36    164.81 o 
 -15   6  11      344.53      178.85    139.36 o 
 -14   6  11     1988.83     1981.92    214.71 o 
 -13   6  11     1097.50     1134.10    242.74 o 
 -12   6  11     1768.75     1596.26    262.81 o 
 -11   6  11      173.00      189.53    139.83 o 
 -10   6  11     2269.29     2301.60    221.54 o 
  -9   6  11     2829.98     2881.00    237.85 o 
  -8   6  11     3381.35     3336.14    246.12 o 
  -7   6  11     5988.50     6507.58    309.68 o 
  -6   6  11     1293.07     1497.05    178.41 o 
  -5   6  11      936.80      990.76    139.75 o 
  -4   6  11     1070.50      878.23    137.79 o 
  -3   6  11       20.48      -14.50     73.63 o 
  -2   6  11     2249.88     2051.73    171.27 o 
  -1   6  11      847.51      879.74    183.67 o 
   0   6  11     7270.22     6534.36    264.74 o 
   1   6  11     2870.23     3156.84    167.09 o 
   2   6  11      217.92      115.98     92.58 o 
   3   6  11      668.88      509.21    109.28 o 
   4   6  11       37.31        5.73     86.19 o 
   5   6  11        2.96      378.41    290.86 o 
   6   6  11     1093.74      903.63    134.18 o 
   7   6  11      100.08       90.70    112.75 o 
   8   6  11      549.68      696.84    175.06 o 
   9   6  11      391.24      185.53    160.63 o 
  10   6  11       12.92      222.59    144.96 o 
  11   6  11       15.24      -35.05    175.88 o 
  12   6  11      276.63      208.51    194.45 o 
  13   6  11      320.08      460.38    260.21 o 
  14   6  11      104.64       39.50    178.36 o 
  15   6  11       50.76       -7.06    169.26 o 
  16   6  11        0.46       22.50    156.20 o 
 -16   7  11        5.64      230.49    190.05 o 
 -15   7  11      125.11       48.94    143.31 o 
 -14   7  11        9.71        2.04    184.79 o 
 -13   7  11       65.56      136.51    153.38 o 
 -12   7  11        0.27       62.64    107.72 o 
 -11   7  11      480.32      472.97    132.02 o 
 -10   7  11     1424.46     1281.11    189.69 o 
  -9   7  11      213.30      240.61    119.85 o 
  -8   7  11     1898.79     1846.19    197.24 o 
  -7   7  11      119.80      179.81    111.62 o 
  -6   7  11      482.50      539.22    140.37 o 
  -5   7  11      121.04      100.14    126.48 o 
  -4   7  11       45.37       84.14    108.20 o 
  -3   7  11       92.33       41.08     93.98 o 
  -2   7  11       33.86       85.29    101.03 o 
  -1   7  11      634.65      476.63    125.09 o 
   0   7  11      197.40      178.26     93.36 o 
   1   7  11     2069.22     2530.20    193.62 o 
   2   7  11     1643.90     1499.57    229.26 o 
   3   7  11     2360.84     2385.98    211.75 o 
   4   7  11     1139.27     1395.41    173.44 o 
   5   7  11      319.50      320.14    131.97 o 
   6   7  11     1501.89     1160.82    171.53 o 
   7   7  11      838.02      786.86    144.77 o 
   8   7  11     1074.68     1235.68    243.52 o 
   9   7  11     1476.49     1358.45    235.49 o 
  10   7  11      108.98      221.14    165.16 o 
  11   7  11     1571.08     1649.09    257.58 o 
  12   7  11       31.72      -11.70    156.74 o 
  13   7  11      326.15      329.69    182.26 o 
  14   7  11        8.42      141.83    189.20 o 
  15   7  11      411.63      422.75    243.92 o 
 -16   8  11       71.26      171.38    182.83 o 
 -15   8  11      596.47      905.22    233.72 o 
 -14   8  11        9.79      -68.16    132.64 o 
 -13   8  11     1217.23     1286.41    192.46 o 
 -12   8  11       12.77       60.11    101.74 o 
 -11   8  11     1919.53     1456.29    187.93 o 
 -10   8  11       86.04      125.11    137.31 o 
  -9   8  11     2235.22     2117.36    216.42 o 
  -8   8  11       46.34      178.11    123.25 o 
  -7   8  11     3465.95     3543.51    257.93 o 
  -6   8  11      202.81      203.39    118.31 o 
  -5   8  11     1047.33      922.41    153.80 o 
  -4   8  11      424.76      289.35    108.98 o 
  -3   8  11      274.34       52.95    109.82 o 
  -2   8  11      148.22      310.16    120.96 o 
  -1   8  11     4888.81     5078.03    274.50 o 
   0   8  11     1127.31     1436.07    165.13 o 
   1   8  11     7623.35     6447.52    778.31 o 
   2   8  11      863.40      812.53    188.18 o 
   3   8  11     4609.39     4885.50    287.13 o 
   4   8  11        8.85       28.30    131.27 o 
   5   8  11      783.78      979.06    158.55 o 
   6   8  11       61.98      124.24    124.72 o 
   7   8  11      473.83      392.59    138.89 o 
   8   8  11        3.11       32.38    173.55 o 
   9   8  11      532.42      466.50    183.49 o 
  10   8  11       36.09       43.81    153.08 o 
  11   8  11      336.68      298.18    187.34 o 
  12   8  11      196.78       92.37    153.38 o 
  13   8  11      553.21      814.64    224.96 o 
  14   8  11      347.66      238.28    193.15 o 
 -15   9  11       11.14       18.60     86.70 o 
 -14   9  11      171.35      128.77    117.74 o 
 -13   9  11      179.07       96.25    120.95 o 
 -12   9  11        5.45      -31.27    125.59 o 
 -11   9  11      433.32      884.64    175.64 o 
 -10   9  11      276.02      164.26    119.09 o 
  -9   9  11      766.66      671.38    148.37 o 
  -8   9  11      126.67      183.76    119.28 o 
  -7   9  11        4.15      -54.67    100.80 o 
  -6   9  11      340.30      198.19    112.02 o 
  -5   9  11     1581.15     1498.95    192.27 o 
  -4   9  11      763.71      749.63    147.06 o 
  -3   9  11      696.36      826.96    148.26 o 
  -2   9  11       96.24       85.63    101.59 o 
  -1   9  11      988.57     1056.52    167.72 o 
   0   9  11      103.01       28.02    118.07 o 
   1   9  11     1919.84     1862.64    250.85 o 
   2   9  11       94.30      255.81    152.98 o 
   3   9  11     2550.35     2665.44    232.56 o 
   4   9  11      808.38      822.43    157.13 o 
   5   9  11     1197.42     1257.90    175.95 o 
   6   9  11      263.62      288.49    128.84 o 
   7   9  11     1406.54     1454.47    193.07 o 
   8   9  11      318.72      300.70    149.06 o 
   9   9  11      473.23      760.23    218.07 o 
  10   9  11       12.01       19.71    174.27 o 
  11   9  11      319.62      588.26    195.04 o 
  12   9  11      128.64      318.43    197.14 o 
  13   9  11       95.03       -3.76    189.12 o 
 -14  10  11       68.98       49.33    107.78 o 
 -13  10  11      470.62      337.63    137.72 o 
 -12  10  11      285.83      306.49    151.56 o 
 -11  10  11      745.38      643.90    168.81 o 
 -10  10  11      675.47      533.42    155.12 o 
  -9  10  11      804.43      762.91    163.62 o 
  -8  10  11        9.85       46.67    126.32 o 
  -7  10  11      229.76      161.39    131.93 o 
  -6  10  11       80.62      178.83    134.84 o 
  -5  10  11      145.18      -61.34    129.59 o 
  -4  10  11     1461.66     1347.53    178.12 o 
  -3  10  11        2.76      -15.52    108.90 o 
  -2  10  11     3235.77     3164.18    243.90 o 
  -1  10  11      303.76      272.11    132.49 o 
   0  10  11      286.19      242.43    123.03 o 
   1  10  11      846.71      750.54    198.35 o 
   2  10  11       66.93      219.60    184.84 o 
   3  10  11     1431.17     1528.69    189.70 o 
   4  10  11      440.84      532.57    147.32 o 
   5  10  11      140.93      190.49    135.04 o 
   6  10  11      643.51      439.23    166.40 o 
   7  10  11       27.21       41.99    138.30 o 
   8  10  11      343.78      329.23    149.53 o 
   9  10  11        0.48       46.77    155.67 o 
  10  10  11      588.67      606.10    193.62 o 
  11  10  11       26.47       33.32    134.31 o 
  12  10  11       16.34      -41.67    179.14 o 
 -12  11  11       57.73      133.90    161.52 o 
 -11  11  11       10.92       60.58    123.76 o 
 -10  11  11        3.21       61.67    123.31 o 
  -9  11  11       70.70       12.31    122.22 o 
  -8  11  11      285.77      326.21    145.05 o 
  -7  11  11        0.61      -43.32    109.76 o 
  -6  11  11      343.22      280.93    134.08 o 
  -5  11  11       21.67       61.98    124.14 o 
  -4  11  11       92.60      161.65    123.39 o 
  -3  11  11      154.73      164.92    129.70 o 
  -2  11  11      105.93      117.11    128.47 o 
  -1  11  11      380.39      253.91    149.40 o 
   0  11  11        0.76      -19.54    139.28 o 
   1  11  11        0.17      -56.40    159.98 o 
   2  11  11       33.47       76.17    149.08 o 
   3  11  11      265.45      352.70    133.30 o 
   4  11  11     1118.61     1341.09    194.94 o 
   5  11  11      197.09      266.48    134.85 o 
   6  11  11     1405.64     1750.23    217.03 o 
   7  11  11       10.25      -62.32    123.97 o 
   8  11  11      174.28      206.94    140.86 o 
   9  11  11       17.50       40.29    179.65 o 
  10  11  11      124.96       40.88    188.83 o 
  11  11  11       24.90       19.15    188.51 o 
 -11  12  11        4.33        5.99    104.66 o 
 -10  12  11      488.58      478.38    158.97 o 
  -9  12  11       10.24       -1.07    100.43 o 
  -8  12  11       60.88      -19.87    120.05 o 
  -7  12  11       60.98      -23.34    143.99 o 
  -6  12  11      122.15      193.94    141.75 o 
  -5  12  11       84.46      109.84    126.12 o 
  -4  12  11     1411.63     1734.58    227.53 o 
  -3  12  11      144.76      120.35    132.95 o 
  -2  12  11     1226.10     1578.56    218.75 o 
  -1  12  11      369.09      375.80    148.30 o 
   0  12  11      137.82       -2.96    179.39 o 
   1  12  11        0.75       48.79    190.51 o 
   2  12  11      145.18      201.01    219.49 o 
   3  12  11        0.17      -80.61    103.35 o 
   4  12  11       64.69      136.03    110.57 o 
   5  12  11        0.54       10.14    124.29 o 
   6  12  11       15.98      -36.18    135.48 o 
   7  12  11        0.41      -82.62    143.83 o 
   8  12  11       27.85       43.43    141.28 o 
   9  12  11        0.11      -47.87    142.63 o 
  -8  13  11      190.54      240.58    138.00 o 
  -7  13  11      212.07      219.94    128.53 o 
  -6  13  11      206.48      156.65    130.90 o 
  -5  13  11      181.83        4.02    158.13 o 
  -4  13  11      167.59      442.14    175.80 o 
  -3  13  11        1.02       -1.07    123.46 o 
  -2  13  11      116.16       53.15    158.10 o 
  -1  13  11       41.30     -196.53    181.47 o 
   0  13  11        3.74     -103.95    132.26 o 
   1  13  11       27.46       73.62    166.96 o 
   2  13  11      141.80      222.25    206.98 o 
   3  13  11       17.10       43.36    147.01 o 
   4  13  11      618.15      916.79    186.43 o 
   5  13  11        0.48      -69.71    123.22 o 
   6  13  11      420.16      479.51    166.36 o 
   7  13  11        5.01      -80.54    139.57 o 
  -4  14  11      107.41       81.16    138.97 o 
  -3  14  11        3.24       20.53    139.67 o 
  -2  14  11      118.24      -46.21    168.73 o 
  -1  14  11      134.87       87.44    183.27 o 
   0  14  11      413.65      665.72    217.67 o 
   1  14  11      373.30      635.95    223.76 o 
   2  14  11      572.36      810.11    288.72 o 
   3  14  11      111.03      185.04    141.84 o 
 -18   0  12      144.07      114.84    242.70 o 
 -16   0  12      181.52        4.07    294.83 o 
 -14   0  12      304.34      379.53    217.45 o 
 -12   0  12        9.77      163.70    244.33 o 
 -10   0  12     1800.41     1415.49    284.24 o 
  -8   0  12      332.71      535.90    196.28 o 
  -6   0  12      196.65      720.78    189.76 o 
  -4   0  12      653.57      682.50    212.57 o 
  -2   0  12     2998.64     3002.81    231.03 o 
   0   0  12      692.28      355.09    133.11 o 
   2   0  12      376.74       95.66     79.63 o 
   4   0  12     2175.32     1957.25    209.57 o 
   6   0  12     1454.69     1566.96    205.76 o 
   8   0  12     2524.80     1512.55    223.71 o 
  10   0  12     5773.11     6593.77    415.31 o 
  12   0  12     2391.94     2022.74    275.74 o 
  14   0  12      204.09      144.41    161.45 o 
  16   0  12      346.40      234.34    166.39 o 
 -18   1  12      450.51      519.91    212.68 o 
 -17   1  12       14.69      -18.91    168.89 o 
 -16   1  12      296.40      229.03    176.93 o 
 -15   1  12      124.30      -26.01    128.98 o 
 -14   1  12      209.41      193.10    157.59 o 
 -13   1  12      704.04      397.25    166.00 o 
 -12   1  12     2886.52     2788.44    282.00 o 
 -11   1  12     1963.83     2051.11    250.12 o 
 -10   1  12     4342.61     4894.84    329.44 o 
  -9   1  12     2369.08     2568.17    242.82 o 
  -8   1  12     8535.21     8509.17    411.17 o 
  -7   1  12      848.02      711.09    167.01 o 
  -6   1  12     4287.98     3655.92    264.08 o 
  -5   1  12     1366.26     1225.97    179.45 o 
  -4   1  12     2385.61     3773.83    262.10 o 
  -3   1  12      258.03      290.50     96.36 o 
  -2   1  12     4569.90     4267.57    213.26 o 
  -1   1  12     1798.28     1682.54    111.64 o 
   0   1  12     1354.84     1545.59    111.25 o 
   1   1  12     1581.29     1330.00    104.60 o 
   2   1  12     8735.64     8887.51    218.08 o 
   3   1  12       59.19       30.44     83.92 o 
   4   1  12    14877.51    14089.44    517.59 o 
   5   1  12        4.83       13.64     90.83 o 
   6   1  12       28.52      -80.30    137.44 o 
   7   1  12      275.20      163.33     95.06 o 
   8   1  12       53.47       15.42    100.42 o 
   9   1  12      104.90       14.57    106.77 o 
  10   1  12      485.24      441.19    139.54 o 
  11   1  12       25.79       37.72    112.79 o 
  12   1  12      190.22      118.41    131.21 o 
  13   1  12       33.23     -105.72    106.21 o 
  14   1  12      374.99      271.18    134.53 o 
  15   1  12      145.86       34.65     99.37 o 
  16   1  12      663.12      486.20    139.85 o 
  17   1  12       21.23       39.96    100.30 o 
 -18   2  12        4.37       65.85    183.59 o 
 -17   2  12        3.62      -66.25    190.88 o 
 -16   2  12        0.66        6.07    162.78 o 
 -15   2  12       11.91     -140.50    170.73 o 
 -14   2  12       47.62       87.95    152.73 o 
 -13   2  12      103.85       55.18    124.57 o 
 -12   2  12      159.24      376.02    159.83 o 
 -11   2  12       32.72       31.76    119.76 o 
 -10   2  12      612.57      592.84    171.32 o 
  -9   2  12       41.61      -44.85    122.08 o 
  -8   2  12     2273.61     2706.26    254.97 o 
  -7   2  12     1082.46     1124.42    185.08 o 
  -6   2  12      552.53      312.14    123.66 o 
  -5   2  12     1163.60     1253.72    180.94 o 
  -4   2  12      426.11      437.03     96.97 o 
  -3   2  12      184.23      101.37     87.00 o 
  -2   2  12     2673.54     3064.51    155.09 o 
  -1   2  12      111.40       23.52     66.46 o 
   0   2  12      706.25      508.61     78.99 o 
   1   2  12      181.53       81.11     62.36 o 
   2   2  12     1551.37     1905.99    120.04 o 
   3   2  12     1906.70     1875.49    121.82 o 
   4   2  12     6804.08     6852.73    249.18 o 
   5   2  12     4734.28     4395.06    213.82 o 
   6   2  12     2074.71     2171.42    167.92 o 
   7   2  12     1354.39     1520.15    151.39 o 
   8   2  12     1447.25     1141.38    141.23 o 
   9   2  12      362.24      362.76    139.40 o 
  10   2  12      966.94     1519.81    163.97 o 
  11   2  12      241.55      149.92    120.67 o 
  12   2  12      531.44      521.86    139.04 o 
  13   2  12      190.31      -43.17    126.85 o 
  14   2  12       39.63       41.82    127.30 o 
  15   2  12      448.70      200.24    127.13 o 
  16   2  12      101.84       56.02     94.33 o 
  17   2  12      263.69      183.50    165.22 o 
 -18   3  12       53.47      106.52    190.02 o 
 -17   3  12      125.34     -124.22    146.99 o 
 -16   3  12       12.85       45.80    180.87 o 
 -15   3  12      779.19      865.16    233.21 o 
 -14   3  12       21.32      -66.83    165.36 o 
 -13   3  12     1566.97     1889.92    252.00 o 
 -12   3  12      853.70      925.68    305.82 o 
 -11   3  12     2547.96     2550.49    278.52 o 
 -10   3  12     1549.76     1617.21    231.30 o 
  -9   3  12      868.07     1079.13    228.86 o 
  -8   3  12     1236.13     1302.76    186.92 o 
  -7   3  12     2229.12     2607.73    239.57 o 
  -6   3  12        2.38      -26.49    121.36 o 
  -5   3  12     3029.74     3133.35    182.12 o 
  -4   3  12       33.46       -4.94     76.78 o 
  -3   3  12     7088.68     7364.02    227.44 o 
  -2   3  12      509.55      458.79     88.53 o 
  -1   3  12     7023.62     7661.24    229.19 o 
   0   3  12      555.57      542.07    142.61 o 
   1   3  12     5952.13     5291.53    180.76 o 
   2   3  12     1996.89     1837.68    122.11 o 
   3   3  12     2384.15     2414.97    131.86 o 
   4   3  12     1295.31     1511.52    119.13 o 
   5   3  12     4819.24     4904.30    225.16 o 
   6   3  12      117.84      104.70     96.22 o 
   7   3  12     5389.51     6444.36    263.18 o 
   8   3  12     1006.16      992.95    143.90 o 
   9   3  12     1093.75      696.65    141.82 o 
  10   3  12      479.02      638.87    139.64 o 
  11   3  12       68.58       12.58    115.30 o 
  12   3  12       19.87      108.53    116.35 o 
  13   3  12      694.59      839.28    155.74 o 
  14   3  12       47.81      140.12    105.75 o 
  15   3  12      487.77      324.36    134.92 o 
  16   3  12       79.01      -17.85    127.68 o 
 -18   4  12        2.27      -45.98    204.80 o 
 -17   4  12        8.16     -104.40    159.40 o 
 -16   4  12       30.40      -30.44    163.96 o 
 -15   4  12      211.95      207.87    188.76 o 
 -14   4  12        5.38        9.49    164.77 o 
 -13   4  12      232.97      222.45    153.16 o 
 -12   4  12        2.49      -36.30    155.33 o 
 -11   4  12       87.77       94.49    155.95 o 
 -10   4  12        2.15       60.26    133.89 o 
  -9   4  12      209.74      211.23    153.42 o 
  -8   4  12       75.12       -5.78    115.86 o 
  -7   4  12     4242.69     4035.43    232.14 o 
  -6   4  12      679.32      746.12    126.96 o 
  -5   4  12     4721.25     5564.53    252.31 o 
  -4   4  12       44.01       26.24     83.15 o 
  -3   4  12       34.69      119.93     68.51 o 
  -2   4  12       43.67      -32.19     68.10 o 
  -1   4  12       69.03      -38.55     64.65 o 
   0   4  12     2290.66     2288.38    139.47 o 
   1   4  12      226.49       81.02     72.13 o 
   2   4  12     1049.16     1224.29    106.56 o 
   3   4  12     1270.02     1567.32    116.69 o 
   4   4  12     1229.36      887.65    101.35 o 
   5   4  12     4910.55     3956.97    582.59 o 
   6   4  12      131.97      128.09    120.04 o 
   7   4  12     5217.40     5642.69    310.05 o 
   8   4  12       81.03        3.42    113.88 o 
   9   4  12     1865.62     2087.53    221.65 o 
  10   4  12       25.72      108.70    129.71 o 
  11   4  12        6.71      -79.47    110.89 o 
  12   4  12       13.29      -44.54    140.66 o 
  13   4  12      394.22      483.33    162.74 o 
  14   4  12      147.87      110.32    201.17 o 
  15   4  12      855.61      632.71    210.81 o 
  16   4  12        1.18     -120.99    134.50 o 
 -17   5  12      261.76       34.70    197.09 o 
 -16   5  12        1.20      -70.18    157.54 o 
 -15   5  12     1202.98     1275.76    232.33 o 
 -14   5  12       96.70      -53.07    140.19 o 
 -13   5  12     2974.27     2911.67    302.53 o 
 -12   5  12      216.02      172.98    114.72 o 
 -11   5  12     2089.71     2323.19    236.60 o 
 -10   5  12      953.09      753.02    147.01 o 
  -9   5  12     4587.28     4618.26    262.21 o 
  -8   5  12      931.72      969.67    145.00 o 
  -7   5  12     2758.76     3087.29    209.02 o 
  -6   5  12      409.21      261.50    162.07 o 
  -5   5  12     1278.91     1160.77    182.52 o 
  -4   5  12       11.48       -3.86    116.61 o 
  -3   5  12     4803.64     4788.40    306.07 o 
  -2   5  12       59.05       77.72    105.22 o 
  -1   5  12     5042.90     5310.97    206.52 o 
   0   5  12     2967.76     3348.41    169.89 o 
   1   5  12     3736.70     3431.18    205.27 o 
   2   5  12     1727.65     1558.80    138.99 o 
   3   5  12      606.77      730.77    129.45 o 
   4   5  12     1579.68     1316.12    144.90 o 
   5   5  12     2090.31     1880.84    157.00 o 
   6   5  12      628.17      777.14    182.52 o 
   7   5  12     2672.75     3306.00    266.44 o 
   8   5  12       26.03     -124.78    144.08 o 
   9   5  12       25.51      -12.52    118.99 o 
  10   5  12        0.08       44.35    115.87 o 
  11   5  12      169.70      146.22    186.51 o 
  12   5  12      630.52      576.37    194.46 o 
  13   5  12      338.27      303.88    184.51 o 
  14   5  12      143.50       -7.75    174.63 o 
  15   5  12       45.34      -97.12    274.87 o 
  16   5  12        1.09      120.01    166.82 o 
 -17   6  12       15.05      -43.78    174.51 o 
 -16   6  12      242.09      325.16    187.86 o 
 -15   6  12       36.35      -58.99    157.13 o 
 -14   6  12       13.42       33.96    167.33 o 
 -13   6  12      205.70      120.93    148.63 o 
 -12   6  12        3.40       80.59    185.43 o 
 -11   6  12      207.51      -44.79    141.65 o 
 -10   6  12        2.38       18.07    123.94 o 
  -9   6  12      222.08       31.22    138.16 o 
  -8   6  12      213.13      203.86    117.10 o 
  -7   6  12     2964.92     3176.09    246.07 o 
  -6   6  12       58.76       83.47    111.74 o 
  -5   6  12      612.31      732.63    140.38 o 
  -4   6  12      935.50      827.98    140.67 o 
  -3   6  12      456.73      557.82    117.88 o 
  -2   6  12        2.39       27.78    102.10 o 
  -1   6  12      876.26      588.25    110.83 o 
   0   6  12      821.47      693.43    129.95 o 
   1   6  12      491.25      451.50    134.94 o 
   2   6  12     1406.23     1544.18    146.13 o 
   3   6  12      634.52      595.66    133.12 o 
   4   6  12      296.38      235.93    101.78 o 
   5   6  12     2008.27     1808.34    171.21 o 
   6   6  12       58.43       70.18    114.26 o 
   7   6  12      590.86      662.27    167.65 o 
   8   6  12      782.10      982.19    209.08 o 
   9   6  12      131.67       96.25    136.45 o 
  10   6  12      563.37      805.15    198.37 o 
  11   6  12       89.57      192.37    254.10 o 
  12   6  12       57.27      157.78    160.26 o 
  13   6  12       23.22       21.39    139.73 o 
  14   6  12      239.71      290.17    208.09 o 
  15   6  12      447.04      414.96    190.20 o 
 -16   7  12      496.10      693.69    210.05 o 
 -15   7  12       16.86      -52.46    141.41 o 
 -14   7  12      750.53      975.10    238.78 o 
 -13   7  12      432.07      720.34    218.69 o 
 -12   7  12     1708.13     2290.64    316.39 o 
 -11   7  12      291.88      391.11    181.48 o 
 -10   7  12     1439.07     1229.21    170.62 o 
  -9   7  12       93.73       67.10    115.24 o 
  -8   7  12     2977.67     2957.35    232.48 o 
  -7   7  12      122.54      113.44    120.22 o 
  -6   7  12     4288.62     4598.20    281.18 o 
  -5   7  12        2.19      -20.32    107.12 o 
  -4   7  12      399.10      383.86    116.19 o 
  -3   7  12      490.83      430.39    135.92 o 
  -2   7  12      312.07      305.32    118.39 o 
  -1   7  12      757.89      676.46    135.91 o 
   0   7  12     2138.87     2145.60    181.85 o 
   1   7  12      694.72      570.23    168.24 o 
   2   7  12     3247.23     3329.36    236.00 o 
   3   7  12      780.37      780.42    146.30 o 
   4   7  12     2028.57     2242.42    210.87 o 
   5   7  12     2528.47     2269.26    211.07 o 
   6   7  12      622.52      610.38    148.21 o 
   7   7  12      795.27     1229.92    225.95 o 
   8   7  12        2.15      -45.61    159.53 o 
   9   7  12        2.77       67.64    128.39 o 
  10   7  12        9.99      -65.12    119.37 o 
  11   7  12       24.99       27.59    152.92 o 
  12   7  12       14.65     -107.08    177.55 o 
  13   7  12      263.17      359.21    185.15 o 
  14   7  12       78.78       38.51    136.83 o 
 -15   8  12       21.64       50.14    181.21 o 
 -14   8  12       56.04       18.80    163.72 o 
 -13   8  12       19.30      -43.53    156.25 o 
 -12   8  12       15.00       40.93    113.40 o 
 -11   8  12        7.20      -34.50    112.61 o 
 -10   8  12      665.75      735.84    161.35 o 
  -9   8  12       12.36      119.55    124.72 o 
  -8   8  12       71.81       -7.00    115.29 o 
  -7   8  12       78.83      -17.02     99.50 o 
  -6   8  12     1592.60     1656.04    203.86 o 
  -5   8  12       80.57       46.93    107.28 o 
  -4   8  12     2337.20     2818.95    226.28 o 
  -3   8  12        1.04      -74.88    105.99 o 
  -2   8  12      179.79      172.50    126.43 o 
  -1   8  12      844.62      780.34    136.38 o 
   0   8  12     1732.24     2177.20    431.24 o 
   1   8  12      504.73      478.35    171.59 o 
   2   8  12     2937.90     2922.11    277.13 o 
   3   8  12      113.27      182.42    121.84 o 
   4   8  12      717.83      601.57    139.40 o 
   5   8  12       74.61      107.49    107.85 o 
   6   8  12     1156.74     1187.77    171.30 o 
   7   8  12      367.09      367.61    151.33 o 
   8   8  12     1641.34     1614.72    253.60 o 
   9   8  12       19.82      148.46    154.17 o 
  10   8  12      815.69      773.25    208.32 o 
  11   8  12       51.72       46.28    175.75 o 
  12   8  12      625.50      622.79    215.05 o 
  13   8  12       55.35     -115.86    133.06 o 
  14   8  12      103.98     -169.53    134.29 o 
 -14   9  12       94.70      178.87    184.73 o 
 -13   9  12      150.17      131.29    131.47 o 
 -12   9  12      262.58      342.05    151.94 o 
 -11   9  12        8.59      -52.30    105.16 o 
 -10   9  12     1771.21     1579.50    202.10 o 
  -9   9  12       54.15       27.00    140.01 o 
  -8   9  12     1041.75     1006.33    175.77 o 
  -7   9  12       27.73      -27.27    116.09 o 
  -6   9  12      711.33      388.39    194.44 o 
  -5   9  12      119.34      106.47    121.26 o 
  -4   9  12      483.74      431.30    137.47 o 
  -3   9  12      372.92      470.03    137.86 o 
  -2   9  12      339.89      443.68    134.26 o 
  -1   9  12      401.43      254.22    120.14 o 
   0   9  12     1420.75     1330.05    223.39 o 
   1   9  12        0.29      -47.34    161.31 o 
   2   9  12     3862.82     3934.86    336.57 o 
   3   9  12        0.36       10.01    103.97 o 
   4   9  12     2054.70     2372.38    222.91 o 
   5   9  12       60.83       66.25    110.48 o 
   6   9  12      349.34      128.64    116.64 o 
   7   9  12      330.49      182.57    137.58 o 
   8   9  12      527.98      419.01    203.25 o 
   9   9  12      664.42      739.59    222.58 o 
  10   9  12      215.67      185.44    185.99 o 
  11   9  12       18.50      -19.34    146.44 o 
  12   9  12      339.93      129.03    163.59 o 
  13   9  12        2.07      -39.52    230.08 o 
 -13  10  12       35.55      246.43    137.30 o 
 -12  10  12      136.36      107.86    136.43 o 
 -11  10  12       52.92       73.38    117.17 o 
 -10  10  12      168.44      115.86    115.90 o 
  -9  10  12      134.63      165.40    136.99 o 
  -8  10  12      196.98      301.26    158.72 o 
  -7  10  12      381.30      468.67    147.24 o 
  -6  10  12        5.98      -29.39     99.28 o 
  -5  10  12      293.53      185.57    122.10 o 
  -4  10  12       49.57      130.15    115.70 o 
  -3  10  12     2004.11     2230.39    223.31 o 
  -2  10  12       98.77      178.66    137.29 o 
  -1  10  12     1513.33     1543.99    318.44 o 
   0  10  12        5.84     -108.40    162.21 o 
   1  10  12      207.07       58.10    130.21 o 
   2  10  12      250.84      248.52    155.93 o 
   3  10  12     1154.43     1276.25    179.47 o 
   4  10  12      143.90       35.13    121.82 o 
   5  10  12     2555.42     2867.56    257.72 o 
   6  10  12      384.73      394.01    156.68 o 
   7  10  12      809.04      778.95    169.18 o 
   8  10  12      101.50      101.29    180.81 o 
   9  10  12      250.92       86.46    183.67 o 
  10  10  12       85.66      218.64    190.80 o 
  11  10  12      201.60      416.38    173.47 o 
 -11  11  12      902.17      934.33    270.05 o 
 -10  11  12      264.90      284.04    139.64 o 
  -9  11  12      179.89      148.30    137.38 o 
  -8  11  12      458.71      140.00    139.46 o 
  -7  11  12      404.24      173.70    153.65 o 
  -6  11  12      157.84      129.69    196.55 o 
  -5  11  12      409.00      387.14    133.11 o 
  -4  11  12       44.56       39.88    128.50 o 
  -3  11  12     1666.80     1680.82    203.91 o 
  -2  11  12       28.63       90.05    126.73 o 
  -1  11  12      744.76      658.61    198.64 o 
   0  11  12       48.92      -18.22    147.54 o 
   1  11  12      111.39      142.50    184.85 o 
   2  11  12       92.53       62.59    182.47 o 
   3  11  12       74.37      124.49    118.46 o 
   4  11  12      219.23      209.94    121.77 o 
   5  11  12      847.25      893.61    182.79 o 
   6  11  12       12.90        0.44    125.31 o 
   7  11  12      132.27      140.48    150.13 o 
   8  11  12        2.11      177.35    184.98 o 
   9  11  12      266.06      193.62    166.96 o 
  10  11  12       61.92       31.91    161.42 o 
 -10  12  12       14.35        0.62    148.08 o 
  -9  12  12        2.47      -14.28    131.55 o 
  -8  12  12       12.28      -36.12    122.62 o 
  -7  12  12      115.21       38.71    124.10 o 
  -6  12  12       22.02       73.33    152.24 o 
  -5  12  12       54.38       87.30    154.50 o 
  -4  12  12       28.99      194.94    134.10 o 
  -3  12  12       21.81       88.02    130.98 o 
  -2  12  12        3.07       31.01    145.69 o 
  -1  12  12       37.03      242.56    175.77 o 
   0  12  12      241.35      194.46    168.16 o 
   1  12  12      215.33       88.73    191.27 o 
   2  12  12      214.99      171.12    176.44 o 
   3  12  12       10.99      -27.43    114.25 o 
   4  12  12       55.64      -14.07    112.06 o 
   5  12  12      666.51      884.51    193.18 o 
   6  12  12       41.05       88.06    140.41 o 
   7  12  12      158.42      124.54    128.41 o 
   8  12  12        0.37      -60.86    154.74 o 
  -7  13  12      162.29      281.44    133.57 o 
  -6  13  12      259.54      439.83    172.00 o 
  -5  13  12      264.02      313.85    155.30 o 
  -4  13  12      184.49      111.31    163.69 o 
  -3  13  12      489.89      418.83    207.30 o 
  -2  13  12        1.08       96.20    190.49 o 
  -1  13  12      457.51      338.23    178.73 o 
   0  13  12       18.17      140.71    204.35 o 
   1  13  12      489.64      718.22    249.63 o 
   2  13  12        7.89     -149.82    134.42 o 
   3  13  12      505.32      403.23    148.53 o 
   4  13  12       20.37       37.22    154.07 o 
   5  13  12      108.30       97.75    154.83 o 
 -17   0  13      569.87      893.44    307.86 o 
 -15   0  13      160.77      110.76    264.69 o 
 -13   0  13      510.53      637.70    298.08 o 
 -11   0  13     4157.40     4917.57    515.54 o 
  -9   0  13    12119.36    12458.44    717.52 o 
  -7   0  13     5924.10     5174.93    439.80 o 
  -5   0  13     2969.81     4062.41    381.97 o 
  -3   0  13     1226.40     1126.37    254.92 o 
  -1   0  13       37.46      -12.51     96.98 o 
   1   0  13     6738.33     7733.57    265.69 o 
   3   0  13    10392.30    10467.08    710.19 o 
   5   0  13     1292.58     1360.27    199.03 o 
   7   0  13       87.63      161.49    146.46 o 
   9   0  13       88.76      159.40    184.76 o 
  11   0  13       32.67      145.84    188.05 o 
  13   0  13       52.49      104.48    156.89 o 
  15   0  13      143.28       87.96    150.77 o 
 -18   1  13       11.72     -109.08    206.82 o 
 -17   1  13       19.17     -164.21    159.49 o 
 -16   1  13       12.54     -191.31    178.63 o 
 -15   1  13        2.48      -46.92    142.91 o 
 -14   1  13       88.35       35.90    175.03 o 
 -13   1  13      168.98      295.13    183.76 o 
 -12   1  13        9.08      -20.94    138.88 o 
 -11   1  13       44.07       90.65    144.91 o 
 -10   1  13      114.39      159.87    170.44 o 
  -9   1  13     1052.19     1172.42    216.70 o 
  -8   1  13       32.70      -30.11    115.42 o 
  -7   1  13      193.76      233.89    127.46 o 
  -6   1  13       11.97       37.22     99.36 o 
  -5   1  13        2.68      -44.03    120.35 o 
  -4   1  13      219.98      460.36    145.99 o 
  -3   1  13     2235.56     3156.55    268.99 o 
  -2   1  13      141.39       76.44     97.05 o 
  -1   1  13     1079.27      767.34     94.51 o 
   0   1  13     1275.43     1132.37     99.41 o 
   1   1  13       54.18      156.54     71.44 o 
   2   1  13     1555.36     1419.69    130.89 o 
   3   1  13     1314.62     1261.23    133.79 o 
   4   1  13        1.85       46.96     91.15 o 
   5   1  13      145.01      302.22     94.79 o 
   6   1  13      212.04      271.35    102.05 o 
   7   1  13     2818.08     2393.62    186.27 o 
   8   1  13       11.75       39.25    118.87 o 
   9   1  13     1845.68     2196.66    192.71 o 
  10   1  13       35.71       -8.93     98.69 o 
  11   1  13     1846.95     2201.05    191.11 o 
  12   1  13        0.20      -75.07    111.13 o 
  13   1  13      161.85       97.27    107.36 o 
  14   1  13       50.10       29.27    120.02 o 
  15   1  13        0.88       32.04     94.19 o 
  16   1  13        9.99      -33.78     95.80 o 
 -18   2  13       92.42       24.17    180.58 o 
 -17   2  13       72.13      -62.70    171.07 o 
 -16   2  13      208.37      241.84    211.63 o 
 -15   2  13        1.37       -3.10    155.14 o 
 -14   2  13      665.74      508.85    183.67 o 
 -13   2  13      206.79      270.51    162.61 o 
 -12   2  13      898.49      994.70    215.95 o 
 -11   2  13     1713.39     1522.14    226.19 o 
 -10   2  13     1835.43     1825.36    233.76 o 
  -9   2  13     3220.99     3391.48    300.12 o 
  -8   2  13      812.12      886.50    173.93 o 
  -7   2  13     2373.66     1940.45    216.42 o 
  -6   2  13     1821.44     1828.04    208.84 o 
  -5   2  13     3993.49     4199.29    366.90 o 
  -4   2  13     2166.36     2028.27    159.65 o 
  -3   2  13      540.77      571.74     94.63 o 
  -2   2  13     2421.64     3012.59    163.84 o 
  -1   2  13       65.52      -17.34     73.52 o 
   0   2  13     1319.66      932.91     96.42 o 
   1   2  13     3863.24     3660.97    161.35 o 
   2   2  13       27.40       21.97     73.90 o 
   3   2  13     7974.13     8101.34    273.36 o 
   4   2  13      389.12      414.80    109.05 o 
   5   2  13     3002.74     2900.80    181.52 o 
   6   2  13     1950.90     2140.64    172.41 o 
   7   2  13     5161.53     4759.83    239.02 o 
   8   2  13       30.19       98.98     97.82 o 
   9   2  13     1445.32     1795.45    184.66 o 
  10   2  13      102.14      125.38    110.58 o 
  11   2  13      112.17       53.04    108.23 o 
  12   2  13       45.34       25.85    111.33 o 
  13   2  13      276.98      403.31    127.28 o 
  14   2  13       20.43       -3.51    112.23 o 
  15   2  13     1071.53      985.55    166.22 o 
  16   2  13      102.34      132.63    108.91 o 
 -18   3  13       50.89     -130.31    173.48 o 
 -17   3  13        1.49     -167.45    188.05 o 
 -16   3  13       56.51        4.74    156.69 o 
 -15   3  13       65.89       -2.75    179.58 o 
 -14   3  13       29.36      -18.34    145.52 o 
 -13   3  13       11.02       16.76    169.14 o 
 -12   3  13      266.81       62.65    144.48 o 
 -11   3  13       14.98      -10.66    154.16 o 
 -10   3  13      565.02      471.44    183.14 o 
  -9   3  13      228.06       50.12    144.80 o 
  -8   3  13      508.02      245.67    136.20 o 
  -7   3  13       28.13      -83.30    105.83 o 
  -6   3  13     3790.16     4489.82    292.37 o 
  -5   3  13       45.56      -36.65     86.95 o 
  -4   3  13     4690.95     4012.20    187.08 o 
  -3   3  13     1342.33     1802.44    135.44 o 
  -2   3  13       16.20       39.75     84.43 o 
  -1   3  13      533.99      392.44     94.52 o 
   0   3  13      724.39      643.69     87.43 o 
   1   3  13       24.49       -8.31     79.83 o 
   2   3  13     1555.38     1442.28    112.64 o 
   3   3  13     1804.23     1671.53    143.81 o 
   4   3  13     2904.70     3099.26    185.81 o 
   5   3  13       69.32       78.74     96.14 o 
   6   3  13     4677.59     5047.72    246.87 o 
   7   3  13      111.44      -25.35    101.86 o 
   8   3  13     4419.29     4576.42    278.81 o 
   9   3  13      821.24      865.49    142.26 o 
  10   3  13      347.22      268.88    121.58 o 
  11   3  13      408.46      387.47    161.17 o 
  12   3  13      661.96      458.82    158.60 o 
  13   3  13       70.85      -79.24    130.26 o 
  14   3  13      407.31      471.34    156.19 o 
  15   3  13       54.01       59.76    113.61 o 
  16   3  13      475.82      464.84    220.31 o 
 -17   4  13        7.26       -3.07    199.42 o 
 -16   4  13      385.19      412.96    195.87 o 
 -15   4  13        0.60     -126.26    162.40 o 
 -14   4  13     1105.83     1254.59    233.81 o 
 -13   4  13        1.32     -105.05    110.47 o 
 -12   4  13      950.59      827.64    278.54 o 
 -11   4  13       25.86      -56.36    152.83 o 
 -10   4  13     1895.05     1895.94    234.84 o 
  -9   4  13      115.73      213.01    150.36 o 
  -8   4  13     4837.08     4993.20    270.98 o 
  -7   4  13      184.75      -12.24     90.59 o 
  -6   4  13     1895.25     2082.81    183.98 o 
  -5   4  13       18.11       64.18     87.51 o 
  -4   4  13      809.83      705.52    141.14 o 
  -3   4  13       42.92      -24.50    106.56 o 
  -2   4  13     4973.83     5243.12    199.41 o 
  -1   4  13      387.07      377.02     90.05 o 
   0   4  13     5695.97     5590.92    252.52 o 
   1   4  13      393.97      206.38     98.01 o 
   2   4  13     1916.44     2018.30    150.68 o 
   3   4  13      640.41      710.56    120.31 o 
   4   4  13     3670.96     3319.07    242.48 o 
   5   4  13      215.05      389.61    142.82 o 
   6   4  13     4385.77     4857.20    302.15 o 
   7   4  13      196.68       57.13    149.49 o 
   8   4  13     1600.58     1158.06    217.48 o 
   9   4  13        5.96      -40.72    137.02 o 
  10   4  13      516.92      411.13    138.33 o 
  11   4  13      243.44      320.35    141.80 o 
  12   4  13      225.98      302.78    146.75 o 
  13   4  13      206.14      221.35    129.77 o 
  14   4  13       97.03      -28.87    139.41 o 
  15   4  13        1.23      -67.28    123.84 o 
 -17   5  13       92.75      154.13    182.25 o 
 -16   5  13       14.18       37.58    168.81 o 
 -15   5  13        5.22     -127.91    217.05 o 
 -14   5  13      248.11      138.49    174.02 o 
 -13   5  13      131.13      271.21    304.60 o 
 -12   5  13      149.25      241.86    168.35 o 
 -11   5  13      112.26       63.83    155.67 o 
 -10   5  13      971.78      890.53    200.52 o 
  -9   5  13        7.61       -0.89    138.86 o 
  -8   5  13       18.10      -85.93    134.12 o 
  -7   5  13     1230.84     1109.48    208.58 o 
  -6   5  13     2388.61     2674.59    272.54 o 
  -5   5  13      328.34      290.46    147.92 o 
  -4   5  13      435.60      335.11    160.13 o 
  -3   5  13       75.84      107.32    111.93 o 
  -2   5  13      113.11       -3.89    105.06 o 
  -1   5  13     2434.02     2360.12    245.11 o 
   0   5  13       28.39       66.81    104.23 o 
   1   5  13     2159.10     2210.49    176.45 o 
   2   5  13       87.56       82.68    105.21 o 
   3   5  13        0.48      -69.38     89.38 o 
   4   5  13        1.81      -76.42     85.05 o 
   5   5  13      236.45      269.96    124.82 o 
   6   5  13      861.39      990.08    171.49 o 
   7   5  13      826.00      873.19    159.92 o 
   8   5  13      881.73      987.89    179.94 o 
   9   5  13     1233.06     1018.67    190.91 o 
  10   5  13      586.87      189.65    142.16 o 
  11   5  13      155.80      100.45    138.14 o 
  12   5  13       41.49      -13.78    135.29 o 
  13   5  13       62.10      106.14    153.52 o 
  14   5  13       85.81      158.97    157.74 o 
  15   5  13       60.37      -22.17    131.58 o 
 -16   6  13      119.70      133.42    172.66 o 
 -15   6  13      219.88      149.21    166.97 o 
 -14   6  13      409.12      484.40    219.85 o 
 -13   6  13      281.49      448.30    198.29 o 
 -12   6  13      566.43      360.93    206.46 o 
 -11   6  13      640.68      572.05    178.68 o 
 -10   6  13      506.76      619.73    186.63 o 
  -9   6  13     1777.24     1857.41    245.96 o 
  -8   6  13     1070.11     1263.38    223.28 o 
  -7   6  13     5255.35     5854.17    694.31 o 
  -6   6  13     2876.52     3022.00    286.45 o 
  -5   6  13     3107.65     3304.06    244.24 o 
  -4   6  13     1210.35     1106.12    158.97 o 
  -3   6  13      427.65      583.26    128.80 o 
  -2   6  13      501.17      380.45    109.39 o 
  -1   6  13      434.93      545.52    118.91 o 
   0   6  13     1212.07      930.80    193.37 o 
   1   6  13     1881.96     1618.11    221.11 o 
   2   6  13       56.96      -37.17    103.35 o 
   3   6  13     1715.43     1661.02    164.61 o 
   4   6  13      731.85      441.93    115.22 o 
   5   6  13      674.73      608.82    156.50 o 
   6   6  13     3340.83     4183.75    286.35 o 
   7   6  13      176.42      -16.09    127.21 o 
   8   6  13       18.85      -34.84    119.97 o 
   9   6  13      283.45      138.90    155.54 o 
  10   6  13       31.60       14.41    138.38 o 
  11   6  13      107.50        1.73    167.28 o 
  12   6  13        6.41       64.78    151.04 o 
  13   6  13      248.00       54.95    137.49 o 
  14   6  13       19.98      107.95    175.89 o 
 -15   7  13       99.58      169.27    222.52 o 
 -14   7  13        1.49       36.75    171.17 o 
 -13   7  13      166.66      175.84    152.11 o 
 -12   7  13        0.01      -53.11    238.63 o 
 -11   7  13       21.15       70.39    150.04 o 
 -10   7  13      177.60      175.42    142.28 o 
  -9   7  13      125.10      184.69    152.14 o 
  -8   7  13      561.64      354.50    134.92 o 
  -7   7  13        0.14       10.26    126.22 o 
  -6   7  13      509.60      594.20    146.09 o 
  -5   7  13      222.67      155.47    119.11 o 
  -4   7  13       55.85      -15.54    106.32 o 
  -3   7  13        0.35      -79.78    108.80 o 
  -2   7  13        1.43      -35.39    114.48 o 
  -1   7  13       53.37       11.27    148.57 o 
   0   7  13      477.98      324.71    153.88 o 
   1   7  13      206.89      236.82    142.46 o 
   2   7  13       52.71      -33.59    108.81 o 
   3   7  13      175.56      -53.89    110.17 o 
   4   7  13        2.85      -82.24    124.37 o 
   5   7  13        1.53       27.45    139.37 o 
   6   7  13      771.36      813.10    186.65 o 
   7   7  13      312.08      397.84    175.75 o 
   8   7  13      541.91      742.45    185.84 o 
   9   7  13      430.10      344.71    191.32 o 
  10   7  13       45.21        4.36    138.88 o 
  11   7  13      634.87      343.69    190.05 o 
  12   7  13       24.23       28.19    126.96 o 
  13   7  13      433.73      562.14    214.39 o 
  14   7  13        1.10        0.11    168.99 o 
 -14   8  13      132.41       26.20    205.87 o 
 -13   8  13      196.13      505.68    225.44 o 
 -12   8  13      302.12      213.87    179.66 o 
 -11   8  13      504.45      496.49    154.06 o 
 -10   8  13        9.86       54.87    150.62 o 
  -9   8  13     2247.82     2718.52    245.22 o 
  -8   8  13        0.07      154.31    117.62 o 
  -7   8  13     1184.43     1150.42    169.98 o 
  -6   8  13       31.89       31.85    118.22 o 
  -5   8  13     1039.67      911.80    155.02 o 
  -4   8  13      699.94      948.16    151.92 o 
  -3   8  13       93.02       90.68    103.86 o 
  -2   8  13      782.56      471.17    132.84 o 
  -1   8  13      752.89      681.61    168.43 o 
   0   8  13        9.55      -56.93    109.98 o 
   1   8  13     1725.02     1532.42    238.81 o 
   2   8  13        0.35       78.43    131.12 o 
   3   8  13     4881.86     5185.10    413.78 o 
   4   8  13       16.07       25.89    109.06 o 
   5   8  13     1884.43     1798.41    198.13 o 
   6   8  13       89.22      119.37    131.25 o 
   7   8  13      377.36      219.02    160.25 o 
   8   8  13      214.29      356.41    186.11 o 
   9   8  13        0.81      -61.94    133.58 o 
  10   8  13        0.00      -59.33    155.46 o 
  11   8  13      360.27      330.72    171.61 o 
  12   8  13      224.97      139.88    158.63 o 
  13   8  13      223.74      324.24    167.21 o 
 -13   9  13       67.59       31.20    171.87 o 
 -12   9  13       54.58      226.66    152.48 o 
 -11   9  13       17.63       -8.16    117.28 o 
 -10   9  13        1.07     -120.53    101.37 o 
  -9   9  13       99.26      173.04    134.68 o 
  -8   9  13        1.85      -25.92    119.92 o 
  -7   9  13       13.98      -39.51    115.74 o 
  -6   9  13        8.85       -8.71    120.07 o 
  -5   9  13       97.00       43.92    116.69 o 
  -4   9  13      346.98      414.61    134.89 o 
  -3   9  13     1146.99     1223.61    173.42 o 
  -2   9  13      450.67      484.54    160.46 o 
  -1   9  13      705.63      784.96    198.83 o 
   0   9  13       75.73      -47.38    157.19 o 
   1   9  13     1110.91      964.73    205.52 o 
   2   9  13      373.91      472.50    179.61 o 
   3   9  13      125.93      105.98    130.01 o 
   4   9  13     1005.18     1010.15    167.56 o 
   5   9  13      127.03      247.99    137.80 o 
   6   9  13      172.50        4.21    140.43 o 
   7   9  13     1030.54     1003.63    220.38 o 
   8   9  13       75.33     -101.71    120.94 o 
   9   9  13      957.02     1335.05    245.01 o 
  10   9  13       89.55       90.06    172.65 o 
  11   9  13      541.30      582.26    194.12 o 
  12   9  13       50.42      107.46    151.45 o 
 -12  10  13      218.16      148.00    123.05 o 
 -11  10  13      524.85      532.83    155.34 o 
 -10  10  13      155.08       78.34    145.17 o 
  -9  10  13     1275.56     1379.50    194.05 o 
  -8  10  13      141.03      146.02    131.99 o 
  -7  10  13      586.68      888.43    235.80 o 
  -6  10  13      241.38      339.17    147.22 o 
  -5  10  13       87.83      -17.90    111.12 o 
  -4  10  13      585.47      667.62    159.00 o 
  -3  10  13      298.00      172.28    140.39 o 
  -2  10  13      657.22      670.68    212.66 o 
  -1  10  13      100.25      149.59    159.21 o 
   0  10  13      270.98      406.40    195.50 o 
   1  10  13      429.39      339.00    155.44 o 
   2  10  13      251.24      458.44    276.09 o 
   3  10  13      717.92      662.27    161.63 o 
   4  10  13      232.47      161.87    144.21 o 
   5  10  13      896.92      930.12    178.91 o 
   6  10  13      343.46      235.99    136.56 o 
   7  10  13       93.37       27.44    141.51 o 
   8  10  13      771.72      727.37    209.90 o 
   9  10  13        0.86      112.24    149.66 o 
  10  10  13      211.29      224.14    253.70 o 
 -10  11  13       32.38      122.98    148.73 o 
  -9  11  13        0.08      -58.77    102.52 o 
  -8  11  13       26.64        9.84    148.13 o 
  -7  11  13       13.18       45.99    133.51 o 
  -6  11  13      548.91      809.49    201.00 o 
  -5  11  13        6.50      124.48    148.04 o 
  -4  11  13      120.24      213.95    141.22 o 
  -3  11  13        0.03       69.45    160.22 o 
  -2  11  13       17.37       -1.50    137.28 o 
  -1  11  13      169.09      339.93    181.43 o 
   0  11  13       11.54     -118.18    124.67 o 
   1  11  13      252.41      142.72    192.84 o 
   2  11  13       47.06      272.54    178.81 o 
   3  11  13       99.76      132.81    125.29 o 
   4  11  13      618.01      661.25    160.29 o 
   5  11  13       17.59      -91.69    113.30 o 
   6  11  13      528.16      425.06    158.36 o 
   7  11  13       64.38      343.00    172.39 o 
   8  11  13      229.25      213.71    168.18 o 
   9  11  13        3.10      -21.97    151.40 o 
  -8  12  13      426.63      497.94    167.96 o 
  -7  12  13        0.52      -51.54    120.57 o 
  -6  12  13      710.71      732.67    182.33 o 
  -5  12  13        9.10       -6.93    149.12 o 
  -4  12  13     1250.07     1628.94    280.23 o 
  -3  12  13        3.44     -166.37    181.44 o 
  -2  12  13      945.13     1129.50    234.28 o 
  -1  12  13       39.79      110.91    175.65 o 
   0  12  13      416.68      316.15    182.65 o 
   1  12  13       77.48       71.38    152.14 o 
   2  12  13      242.85      368.04    192.88 o 
   3  12  13        7.87       22.87    127.74 o 
   4  12  13      359.35      308.76    164.05 o 
   5  12  13        8.24       28.06    154.06 o 
   6  12  13      396.61      311.65    157.74 o 
   7  12  13       58.58     -110.15    172.62 o 
  -5  13  13      199.91      244.72    159.85 o 
  -4  13  13      204.03      295.99    195.55 o 
  -3  13  13        7.55       19.04    174.30 o 
  -2  13  13      109.53      125.14    188.76 o 
  -1  13  13       39.97       56.06    206.03 o 
   0  13  13        3.50       54.29    171.03 o 
   1  13  13      107.10     -128.28    159.12 o 
   2  13  13        0.34      -23.43    166.60 o 
   3  13  13        3.88        2.19    115.01 o 
 -16   0  14        6.06       43.17    211.75 o 
 -14   0  14      202.12      -52.94    244.33 o 
 -12   0  14     1450.01     1417.12    307.04 o 
 -10   0  14       83.98      206.05    245.96 o 
  -8   0  14      680.47      687.38    286.68 o 
  -6   0  14       39.61       97.73    199.54 o 
  -4   0  14      253.96      604.31    235.37 o 
  -2   0  14     1819.70     1432.96    196.62 o 
   0   0  14       21.32      -13.31     91.99 o 
   2   0  14        6.85       83.89    141.07 o 
   4   0  14     3602.00     4395.12    322.42 o 
   6   0  14       45.94      228.43    152.30 o 
   8   0  14     1618.68     1393.77    211.86 o 
  10   0  14     2470.95     1979.22    381.56 o 
  12   0  14      289.18       22.35    174.66 o 
  14   0  14        0.67       52.39    163.98 o 
 -17   1  14      187.18      105.07    212.32 o 
 -16   1  14      454.25      415.70    198.68 o 
 -15   1  14      238.91       75.56    190.94 o 
 -14   1  14      175.66      104.03    182.55 o 
 -13   1  14      456.06      499.16    198.19 o 
 -12   1  14      301.96      344.45    166.05 o 
 -11   1  14     1171.92     1221.40    228.64 o 
 -10   1  14     2886.37     3056.06    301.03 o 
  -9   1  14      613.51      444.98    186.92 o 
  -8   1  14     7082.03     6284.01    376.25 o 
  -7   1  14     1115.65     1311.79    189.45 o 
  -6   1  14     4070.76     4535.48    317.56 o 
  -5   1  14      950.40      690.83    167.68 o 
  -4   1  14     2469.11     2782.92    197.35 o 
  -3   1  14     1105.83     1008.44    143.11 o 
  -2   1  14      886.70      871.04    111.53 o 
  -1   1  14      798.32      677.26     96.16 o 
   0   1  14     1699.41     2035.81    131.13 o 
   1   1  14      530.98      350.56    102.33 o 
   2   1  14     5815.30     5650.52    238.07 o 
   3   1  14       17.16       58.04    104.54 o 
   4   1  14     3975.34     4066.15    211.25 o 
   5   1  14     2909.98     2636.80    185.73 o 
   6   1  14     1499.51     1346.33    152.92 o 
   7   1  14      225.54      238.30    110.18 o 
   8   1  14     1107.05     1650.76    173.83 o 
   9   1  14      217.66      194.39    114.25 o 
  10   1  14      126.88       66.80    123.79 o 
  11   1  14       31.60      125.61    128.44 o 
  12   1  14       82.98      101.87    117.81 o 
  13   1  14       39.79      -34.06    102.23 o 
  14   1  14      367.90      198.31    125.67 o 
  15   1  14      130.38       30.27     96.19 o 
 -17   2  14       19.58       97.79    184.02 o 
 -16   2  14        6.06     -112.93    153.63 o 
 -15   2  14       11.00      -34.78    157.30 o 
 -14   2  14        1.66     -172.49    114.99 o 
 -13   2  14        2.33      151.71    140.76 o 
 -12   2  14        1.73     -145.01    120.44 o 
 -11   2  14      746.88      753.91    189.52 o 
 -10   2  14      137.75      245.87    152.22 o 
  -9   2  14      265.65      276.94    151.56 o 
  -8   2  14       53.10      223.28    160.92 o 
  -7   2  14       41.24     -103.98    131.90 o 
  -6   2  14        5.75      -13.42    118.26 o 
  -5   2  14      323.09      364.32    107.63 o 
  -4   2  14     1863.17     2387.27    183.63 o 
  -3   2  14      182.42      102.67     86.19 o 
  -2   2  14     2960.48     2831.91    167.09 o 
  -1   2  14      202.42      153.49     81.82 o 
   0   2  14     1126.30     1116.37    110.10 o 
   1   2  14       77.95      -37.32     74.09 o 
   2   2  14     1348.03     1587.96    145.30 o 
   3   2  14       11.22       41.81     90.18 o 
   4   2  14      662.35      906.39    132.01 o 
   5   2  14     1916.55     1920.36    167.50 o 
   6   2  14      690.01      532.47    127.91 o 
   7   2  14     1017.73     1144.40    158.02 o 
   8   2  14     2136.15     2317.32    193.39 o 
   9   2  14      123.27      -45.67    101.57 o 
  10   2  14     2035.66     2343.33    208.33 o 
  11   2  14        4.17       -0.72    114.54 o 
  12   2  14      364.87      312.46    138.64 o 
  13   2  14       76.78      -24.77    155.05 o 
  14   2  14       59.36       65.19    125.33 o 
  15   2  14      162.01      170.57    132.73 o 
 -17   3  14      164.20       16.02    176.57 o 
 -16   3  14        0.14     -155.53    155.15 o 
 -15   3  14      200.16      565.55    202.41 o 
 -14   3  14        3.60      -39.66    153.24 o 
 -13   3  14      638.73      466.98    177.21 o 
 -12   3  14      177.31       61.34    176.73 o 
 -11   3  14      963.83     1020.33    222.75 o 
 -10   3  14       85.82      125.27    120.54 o 
  -9   3  14      893.39      956.69    184.28 o 
  -8   3  14     1066.30     1002.33    196.60 o 
  -7   3  14     2747.18     3129.48    274.24 o 
  -6   3  14     1082.59     1311.78    190.28 o 
  -5   3  14     3031.72     2865.06    208.35 o 
  -4   3  14        5.79       11.78     88.31 o 
  -3   3  14     1214.82     1400.58    128.17 o 
  -2   3  14      641.13      777.04    107.55 o 
  -1   3  14     4290.58     3834.11    187.89 o 
   0   3  14      842.47      715.34     99.68 o 
   1   3  14       27.75       45.22     69.45 o 
   2   3  14     2334.68     2434.31    170.29 o 
   3   3  14        7.00      -56.27     95.38 o 
   4   3  14      445.69      503.73    122.29 o 
   5   3  14     2415.15     2383.14    173.55 o 
   6   3  14        3.86       89.92    149.43 o 
   7   3  14     4422.99     4387.64    303.15 o 
   8   3  14     1589.13     2078.58    219.23 o 
   9   3  14     2423.98     1973.25    226.24 o 
  10   3  14        9.98       39.50    149.14 o 
  11   3  14      350.37      382.89    147.95 o 
  12   3  14       35.66       67.21    115.40 o 
  13   3  14        0.57       80.80    114.58 o 
  14   3  14       58.28       30.32    102.30 o 
  15   3  14       73.31       31.34    122.79 o 
 -16   4  14       41.55     -115.65    184.35 o 
 -15   4  14       45.60     -167.71    173.30 o 
 -14   4  14       68.48       30.98    135.76 o 
 -13   4  14       61.45       24.97    148.77 o 
 -12   4  14      108.33       60.33    163.00 o 
 -11   4  14       82.13      134.68    146.26 o 
 -10   4  14      295.51      335.11    154.67 o 
  -9   4  14       68.74        5.85    123.52 o 
  -8   4  14      309.39      308.14    118.00 o 
  -7   4  14      925.03     1023.24    146.31 o 
  -6   4  14      639.75      459.99    180.66 o 
  -5   4  14     3122.93     3298.63    489.48 o 
  -4   4  14       62.45      -36.13    143.81 o 
  -3   4  14     1122.95     1071.27    187.61 o 
  -2   4  14      111.67      122.52    141.57 o 
  -1   4  14      305.44      328.88    123.47 o 
   0   4  14      340.10      262.26    109.13 o 
   1   4  14      608.07      471.47    111.59 o 
   2   4  14      792.47      779.71    120.15 o 
   3   4  14      513.16      525.70    145.69 o 
   4   4  14     1227.00     1094.79    174.09 o 
   5   4  14     3831.68     4005.80    275.07 o 
   6   4  14     1050.19      963.48    176.41 o 
   7   4  14     2445.31     3262.64    270.58 o 
   8   4  14      196.46      124.32    183.59 o 
   9   4  14     2075.48     2014.23    217.23 o 
  10   4  14       32.13       56.60    116.06 o 
  11   4  14     1256.17     1159.91    198.22 o 
  12   4  14      187.37       29.70    140.81 o 
  13   4  14      471.68      474.86    152.56 o 
  14   4  14      121.87      147.35    131.67 o 
  15   4  14      190.30      269.91    251.66 o 
 -16   5  14      132.33      138.45    241.89 o 
 -15   5  14      477.31      858.42    311.11 o 
 -14   5  14       12.05       12.02    161.06 o 
 -13   5  14      709.22      986.49    252.07 o 
 -12   5  14       65.52      135.81    148.20 o 
 -11   5  14     1153.12     1325.24    242.19 o 
 -10   5  14      337.76      235.37    180.76 o 
  -9   5  14      421.11      448.78    194.91 o 
  -8   5  14      491.40      525.53    230.49 o 
  -7   5  14     5053.90     5698.05    401.80 o 
  -6   5  14      123.06       91.30    169.04 o 
  -5   5  14     2958.97     2762.33    362.83 o 
  -4   5  14      470.80      387.40    190.58 o 
  -3   5  14     4059.24     4821.05    346.70 o 
  -2   5  14       59.80       54.50    129.58 o 
  -1   5  14     3440.01     3721.63    300.57 o 
   0   5  14       30.37      -16.71    131.46 o 
   1   5  14      400.64      325.45    112.02 o 
   2   5  14      870.16      646.89    124.89 o 
   3   5  14      312.48      154.55    122.71 o 
   4   5  14     1424.26     1251.42    167.72 o 
   5   5  14     3123.20     3241.30    245.46 o 
   6   5  14      148.90      123.84    136.34 o 
   7   5  14      399.60      458.11    153.39 o 
   8   5  14        1.53      -83.43    107.71 o 
   9   5  14      703.36      706.44    181.59 o 
  10   5  14      174.04      273.49    160.44 o 
  11   5  14       15.23      -41.46    120.56 o 
  12   5  14      347.35      349.93    149.44 o 
  13   5  14       44.69      -67.93    153.08 o 
  14   5  14      132.20      -11.88    131.17 o 
 -15   6  14        7.90       72.03    178.94 o 
 -14   6  14        4.08       79.60    198.12 o 
 -13   6  14       19.75     -135.38    130.51 o 
 -12   6  14       31.92        9.72    160.61 o 
 -11   6  14      265.34      310.33    171.85 o 
 -10   6  14       26.97      221.19    166.34 o 
  -9   6  14      546.37      503.32    200.07 o 
  -8   6  14      374.56      436.80    192.61 o 
  -7   6  14      287.03      321.66    165.35 o 
  -6   6  14       56.26      -75.13    154.66 o 
  -5   6  14     1199.40     1134.81    225.11 o 
  -4   6  14       25.16       48.35    131.71 o 
  -3   6  14       12.64     -105.79    127.66 o 
  -2   6  14      363.02      205.33    146.09 o 
  -1   6  14        5.21     -117.32    116.48 o 
   0   6  14     1952.23     2175.07    289.94 o 
   1   6  14      171.82       57.55    110.48 o 
   2   6  14        3.36       73.53    110.09 o 
   3   6  14      275.25      263.63    131.28 o 
   4   6  14       55.69      -74.03    108.91 o 
   5   6  14      270.71      194.71    123.44 o 
   6   6  14       72.30      124.17    119.57 o 
   7   6  14      106.10      222.90    140.56 o 
   8   6  14      117.42       38.95    116.84 o 
   9   6  14       55.25       76.78    126.68 o 
  10   6  14      582.79      568.36    176.26 o 
  11   6  14       52.70       60.79    141.15 o 
  12   6  14      219.06      195.26    173.57 o 
  13   6  14        3.11       -3.99    116.43 o 
 -15   7  14        1.33       -6.79    184.26 o 
 -14   7  14       95.84       -1.87    207.26 o 
 -13   7  14       45.03      134.18    172.27 o 
 -12   7  14      367.67      529.60    204.64 o 
 -11   7  14       65.68       84.39    200.69 o 
 -10   7  14     2810.22     3037.90    438.17 o 
  -9   7  14      197.05      311.58    166.62 o 
  -8   7  14     1663.00     1750.25    250.85 o 
  -7   7  14       37.32      -15.34    121.79 o 
  -6   7  14     1525.10     1686.62    234.37 o 
  -5   7  14      189.32      121.47    104.83 o 
  -4   7  14     1812.51     1989.95    200.11 o 
  -3   7  14        0.53       88.25    102.68 o 
  -2   7  14     1676.90     1866.13    244.43 o 
  -1   7  14       15.71      -95.14    124.06 o 
   0   7  14      498.62      486.11    181.84 o 
   1   7  14      113.99       54.94    152.56 o 
   2   7  14     2081.77     2014.35    201.13 o 
   3   7  14      172.23      -64.36    101.56 o 
   4   7  14     2581.52     3085.02    315.86 o 
   5   7  14      773.33     1066.51    219.91 o 
   6   7  14      604.65      598.18    177.14 o 
   7   7  14       96.17      -48.27    150.73 o 
   8   7  14        1.54      -11.28    131.55 o 
   9   7  14       86.58       20.41    135.80 o 
  10   7  14       46.77       26.77    136.95 o 
  11   7  14      108.91      -39.06    151.89 o 
  12   7  14      159.91      164.00    147.50 o 
  13   7  14        3.83       27.49    131.09 o 
 -14   8  14       10.72      -45.28    150.50 o 
 -13   8  14       98.47      241.98    215.80 o 
 -12   8  14        0.01      -33.50    169.30 o 
 -11   8  14        2.86       98.55    202.79 o 
 -10   8  14       44.08      -11.03    132.54 o 
  -9   8  14      134.01      183.62    131.33 o 
  -8   8  14      153.02      243.36    131.61 o 
  -7   8  14      187.38      301.08    137.54 o 
  -6   8  14       10.74      -73.98    110.32 o 
  -5   8  14      504.62      379.71    147.41 o 
  -4   8  14      226.46      312.02    130.80 o 
  -3   8  14        0.09      -32.46    135.99 o 
  -2   8  14      814.32      977.42    218.35 o 
  -1   8  14      256.06       69.85    125.03 o 
   0   8  14      702.21      620.77    165.35 o 
   1   8  14      672.12      401.23    181.12 o 
   2   8  14      182.34      199.99    115.79 o 
   3   8  14      267.24       59.72    111.54 o 
   4   8  14        2.31        8.06    161.14 o 
   5   8  14       31.62      -71.97    115.07 o 
   6   8  14      465.07      393.02    176.94 o 
   7   8  14       95.85       59.45    132.73 o 
   8   8  14     1020.32      823.21    197.54 o 
   9   8  14      189.22       41.34    158.06 o 
  10   8  14      827.09      765.71    201.11 o 
  11   8  14      162.76       79.80    139.33 o 
  12   8  14      674.35      661.35    209.70 o 
 -13   9  14      126.68      -26.06    232.11 o 
 -12   9  14       52.51      124.85    163.80 o 
 -11   9  14       52.83     -110.81    112.50 o 
 -10   9  14      433.30      331.20    156.50 o 
  -9   9  14       24.70      -59.85    119.03 o 
  -8   9  14     1963.61     2252.69    304.28 o 
  -7   9  14      160.24      261.70    142.95 o 
  -6   9  14      895.13      795.57    284.84 o 
  -5   9  14      137.75      186.72    123.54 o 
  -4   9  14      502.39      492.95    136.45 o 
  -3   9  14      125.35      119.51    137.30 o 
  -2   9  14      157.69      132.66    150.66 o 
  -1   9  14       82.97       58.07    169.53 o 
   0   9  14      118.30      -25.70    117.72 o 
   1   9  14      774.17     1075.44    215.43 o 
   2   9  14      391.81      289.13    132.27 o 
   3   9  14       57.30       74.35    108.26 o 
   4   9  14     1224.77     1005.52    173.24 o 
   5   9  14        1.34       43.84    122.98 o 
   6   9  14      953.46      756.90    357.95 o 
   7   9  14      419.32      490.70    167.48 o 
   8   9  14      182.32      228.00    171.70 o 
   9   9  14      214.75      178.11    168.18 o 
  10   9  14      266.37      406.12    190.83 o 
  11   9  14        1.30      102.05    130.89 o 
 -11  10  14        8.80      -54.54    144.01 o 
 -10  10  14       27.36       87.19    133.34 o 
  -9  10  14        2.35      -49.47    128.97 o 
  -8  10  14        1.90      -11.32    114.19 o 
  -7  10  14        0.68       76.46    128.40 o 
  -6  10  14       30.48        9.08    123.94 o 
  -5  10  14      246.85      295.11    131.33 o 
  -4  10  14       22.64      -25.59    176.58 o 
  -3  10  14      333.46      164.38    153.90 o 
  -2  10  14      361.63      167.79    186.15 o 
  -1  10  14      125.92       -7.02    174.21 o 
   0  10  14       71.79      235.08    167.50 o 
   1  10  14      100.04       13.91    150.19 o 
   2  10  14        0.15      -74.42     98.57 o 
   3  10  14      215.31      302.70    145.66 o 
   4  10  14       42.79        9.41    102.16 o 
   5  10  14      457.86      405.08    172.72 o 
   6  10  14      101.46       59.59    143.80 o 
   7  10  14      584.52      654.08    310.71 o 
   8  10  14      258.96      250.88    159.70 o 
   9  10  14      199.87      171.21    173.07 o 
  -9  11  14      250.96      223.96    154.57 o 
  -8  11  14      346.10      151.60    154.29 o 
  -7  11  14      373.90      206.61    152.99 o 
  -6  11  14      148.82      198.69    158.20 o 
  -5  11  14      741.51      805.65    161.42 o 
  -4  11  14       72.44      119.60    200.12 o 
  -3  11  14      550.82      679.17    247.18 o 
  -2  11  14       28.88       74.79    187.16 o 
  -1  11  14     1049.98     1310.38    248.36 o 
   0  11  14        0.63      -41.63    154.75 o 
   1  11  14      823.77     1059.78    249.01 o 
   2  11  14       61.82      137.30    138.46 o 
   3  11  14       93.30      217.75    130.38 o 
   4  11  14       19.56      -78.85    128.21 o 
   5  11  14      141.90       41.91    121.40 o 
   6  11  14      361.31      282.66    183.09 o 
   7  11  14      573.54      483.47    174.74 o 
  -7  12  14       10.21       52.84    143.86 o 
  -6  12  14       18.03       74.15    134.12 o 
  -5  12  14      193.78      333.19    222.24 o 
  -4  12  14       38.42     -148.05    191.77 o 
  -3  12  14      217.09      165.68    160.96 o 
  -2  12  14       12.91       -0.11    170.33 o 
  -1  12  14       22.63        5.42    196.04 o 
   0  12  14        5.78      -73.93    178.77 o 
   1  12  14       66.20       69.28    158.64 o 
   2  12  14      124.04       40.63    113.33 o 
   3  12  14        0.25      -63.75    106.59 o 
   4  12  14        6.36       58.21    125.68 o 
   5  12  14       38.48      -14.39    125.53 o 
 -17   0  15      664.75      617.34    296.46 o 
 -15   0  15     1077.92      836.43    291.57 o 
 -13   0  15      848.87      701.23    259.81 o 
 -11   0  15      762.07      842.94    299.71 o 
  -9   0  15     4137.37     4058.34    448.75 o 
  -7   0  15     7555.21     8767.42    643.41 o 
  -5   0  15     5137.04     5862.32    509.02 o 
  -3   0  15     2324.43     1880.93    225.75 o 
  -1   0  15     2696.86     3027.23    259.66 o 
   1   0  15     4622.98     5110.62    335.53 o 
   3   0  15     3678.65     4000.45    316.24 o 
   5   0  15     2883.23     2777.81    417.40 o 
   7   0  15     4506.06     5009.45    377.54 o 
   9   0  15       19.75      -19.03    145.34 o 
  11   0  15       12.71       51.62    148.69 o 
  13   0  15      608.09      382.87    193.74 o 
  15   0  15       24.89       56.96    171.85 o 
 -17   1  15       42.89      -17.72    212.30 o 
 -16   1  15       10.44      -90.53    163.84 o 
 -15   1  15        0.85        4.18    164.04 o 
 -14   1  15        1.84       42.15    179.15 o 
 -13   1  15       13.85       28.69    178.56 o 
 -12   1  15      104.59      132.70    131.57 o 
 -11   1  15        2.24      -94.94    154.92 o 
 -10   1  15      261.57      190.83    141.68 o 
  -9   1  15      325.87      322.56    155.77 o 
  -8   1  15       77.10       94.55    155.29 o 
  -7   1  15       39.16      120.65    154.52 o 
  -6   1  15       96.91      119.87    128.17 o 
  -5   1  15       37.39       15.00    140.92 o 
  -4   1  15      156.64      197.62    122.45 o 
  -3   1  15      112.05      -61.31     96.57 o 
  -2   1  15       76.24       -7.52     75.30 o 
  -1   1  15     1422.37     1344.55    121.81 o 
   0   1  15       59.29      -40.26     84.28 o 
   1   1  15     3459.54     3840.97    211.61 o 
   2   1  15      135.26      106.49    107.36 o 
   3   1  15      144.84      183.72     91.66 o 
   4   1  15       62.24      -57.92     97.45 o 
   5   1  15     1316.64     1139.03    146.93 o 
   6   1  15        9.83       74.20    111.53 o 
   7   1  15      420.40      570.57    121.49 o 
   8   1  15      103.21       62.41    107.48 o 
   9   1  15     2136.72     2565.78    212.65 o 
  10   1  15      106.11       78.46    115.33 o 
  11   1  15      671.18      577.04    142.48 o 
  12   1  15        0.35       12.59    105.56 o 
  13   1  15      322.59      385.82    119.21 o 
  14   1  15        1.33       50.73     97.21 o 
  15   1  15      177.04      106.23    119.78 o 
 -16   2  15      596.74      569.85    207.12 o 
 -15   2  15        1.82       39.07    198.38 o 
 -14   2  15      550.81      709.91    212.98 o 
 -13   2  15       96.00       19.64    147.84 o 
 -12   2  15      379.15       17.91    171.36 o 
 -11   2  15       18.17      -66.88    130.01 o 
 -10   2  15      721.82      771.37    202.84 o 
  -9   2  15     1064.94     1263.19    289.94 o 
  -8   2  15     1379.31     1298.03    217.77 o 
  -7   2  15     1755.53     1737.95    222.49 o 
  -6   2  15     1596.53     1337.37    200.84 o 
  -5   2  15     3004.64     3572.90    292.90 o 
  -4   2  15     5035.11     5631.70    237.20 o 
  -3   2  15      564.78      271.36     95.70 o 
  -2   2  15     3578.56     3670.03    174.79 o 
  -1   2  15       91.75      -41.83     72.81 o 
   0   2  15     1426.26     1388.90    138.16 o 
   1   2  15      341.95      213.06    103.11 o 
   2   2  15      144.11      121.72     97.16 o 
   3   2  15     1476.28     1357.35    153.37 o 
   4   2  15      673.44      517.93    135.46 o 
   5   2  15        2.05       -3.68     96.42 o 
   6   2  15     2759.19     2669.08    204.06 o 
   7   2  15     2193.32     2525.88    196.91 o 
   8   2  15     1553.38     1598.00    169.75 o 
   9   2  15      232.99      177.81    109.88 o 
  10   2  15      723.37      708.38    144.40 o 
  11   2  15       18.35       72.91    147.35 o 
  12   2  15       30.47      -22.97    138.77 o 
  13   2  15      462.12      347.87    138.00 o 
  14   2  15        4.79      -74.74     89.25 o 
 -16   3  15        2.89        9.03    203.84 o 
 -15   3  15       16.64       34.36    157.35 o 
 -14   3  15       30.09     -119.26    142.84 o 
 -13   3  15       39.54      -12.95    139.47 o 
 -12   3  15       12.11      -68.64    155.33 o 
 -11   3  15      177.62      201.22    151.38 o 
 -10   3  15      478.87      658.80    178.18 o 
  -9   3  15       28.69      -50.53    122.75 o 
  -8   3  15      183.52      208.99    136.62 o 
  -7   3  15       60.70     -113.78    110.61 o 
  -6   3  15      219.43      335.54    114.24 o 
  -5   3  15      266.31      340.21    129.77 o 
  -4   3  15     2293.13     1980.70    182.69 o 
  -3   3  15        0.39      -32.15    100.87 o 
  -2   3  15     1979.93     2168.68    154.97 o 
  -1   3  15       48.15      -90.04     75.93 o 
   0   3  15      627.25      347.62     88.46 o 
   1   3  15      738.43      575.88    133.22 o 
   2   3  15        2.55       35.36    130.44 o 
   3   3  15       19.87       86.30    119.32 o 
   4   3  15     3031.56     2861.43    235.54 o 
   5   3  15        4.82       58.13    129.04 o 
   6   3  15     2049.87     2021.25    224.92 o 
   7   3  15      752.25      611.47    154.24 o 
   8   3  15     1564.53     1335.58    206.88 o 
   9   3  15      444.87      658.22    169.89 o 
  10   3  15      795.25      737.59    178.86 o 
  11   3  15      487.66      429.30    144.59 o 
  12   3  15     1024.87     1098.44    190.65 o 
  13   3  15      126.99       97.44    146.47 o 
  14   3  15      690.66      609.52    163.73 o 
 -16   4  15      630.59      874.13    248.02 o 
 -15   4  15        0.02     -157.19    290.75 o 
 -14   4  15      621.40      646.66    339.62 o 
 -13   4  15       20.79      -57.01    202.79 o 
 -12   4  15     1019.27      932.53    349.39 o 
 -11   4  15       77.51      129.50    198.72 o 
  -9   4  15        6.06       45.18    161.24 o 
  -8   4  15      360.08      546.53    192.13 o 
  -7   4  15       27.96       -2.80    132.25 o 
  -6   4  15     3067.59     2879.26    296.30 o 
  -5   4  15      659.30      437.37    163.37 o 
  -4   4  15     3217.13     3721.95    315.19 o 
  -3   4  15       35.83      -28.86    140.19 o 
  -2   4  15     5109.70     5859.50    367.44 o 
  -1   4  15        6.43        2.60    122.32 o 
   0   4  15     1416.83     1654.91    152.33 o 
   1   4  15      122.24      111.30    117.96 o 
   2   4  15        2.78      -80.45    111.69 o 
   3   4  15      196.31      -87.22    105.75 o 
   4   4  15     1079.59     1067.19    188.48 o 
   5   4  15      124.17       84.94    120.18 o 
   6   4  15     1738.20     1766.41    213.65 o 
   7   4  15       14.33      -76.96    110.99 o 
   8   4  15     1907.67     1554.76    212.21 o 
   9   4  15        3.95      128.26    116.34 o 
  10   4  15     1087.34     1279.59    234.55 o 
  11   4  15       70.22       77.77    127.15 o 
  12   4  15       70.45      -11.28    116.11 o 
  13   4  15        5.27       28.33    129.85 o 
  14   4  15       67.47       86.98    129.02 o 
 -15   5  15        1.72       57.91    179.75 o 
 -14   5  15       76.79       67.95    170.63 o 
 -13   5  15        7.70     -102.61    191.83 o 
 -12   5  15      117.83      111.76    142.58 o 
 -11   5  15       46.05      -31.26    146.25 o 
 -10   5  15      362.61      278.95    170.62 o 
  -9   5  15        0.00       40.49    135.00 o 
  -8   5  15      270.34      289.25    186.51 o 
  -7   5  15       15.58       37.79    127.89 o 
  -6   5  15       23.43      -73.62    159.32 o 
  -5   5  15        0.71        2.31    216.64 o 
  -4   5  15     1062.40      614.00    162.09 o 
  -3   5  15       64.86       54.42    141.37 o 
  -2   5  15     1409.93     1369.86    211.91 o 
  -1   5  15      650.01      732.56    176.15 o 
   0   5  15       15.18      -62.59    107.21 o 
   1   5  15      370.98      267.28    113.59 o 
   2   5  15      218.43      111.29    110.36 o 
   3   5  15      512.32      488.65    161.30 o 
   4   5  15      851.83      567.59    145.58 o 
   5   5  15      646.22      668.08    151.86 o 
   6   5  15       85.96      -19.59    126.75 o 
   7   5  15       72.90       46.71    108.20 o 
   8   5  15       95.52      113.72    138.24 o 
   9   5  15       27.06        8.81    116.64 o 
  10   5  15      163.82      -14.49    115.58 o 
  11   5  15      479.42      375.17    173.67 o 
  12   5  15      171.17      169.75    137.32 o 
  13   5  15      258.05      168.49    147.18 o 
 -15   6  15       75.59      202.77    199.12 o 
 -14   6  15      489.27      577.68    227.58 o 
 -13   6  15      200.29      280.00    210.54 o 
 -12   6  15      298.33      347.58    194.16 o 
 -11   6  15     1007.45     1444.45    280.37 o 
 -10   6  15     1124.72     1249.61    225.17 o 
  -9   6  15     2040.68     2228.57    329.03 o 
  -8   6  15     2026.22     2175.92    272.55 o 
  -7   6  15     1328.20     1297.68    223.58 o 
  -6   6  15     1798.13     1943.85    259.38 o 
  -5   6  15      878.90      854.63    186.48 o 
  -4   6  15     2379.77     2138.39    307.86 o 
  -3   6  15     1174.36     1584.88    222.95 o 
  -2   6  15     3898.90     3784.08    321.63 o 
  -1   6  15      270.69      379.10    157.33 o 
   0   6  15      315.95      178.34    139.97 o 
   1   6  15      490.62      470.10    140.97 o 
   2   6  15      113.75      154.44    153.15 o 
   3   6  15     2078.61     2030.21    266.15 o 
   4   6  15      850.77      915.76    208.19 o 
   5   6  15     1327.14     1286.61    184.98 o 
   6   6  15     1487.42     1488.04    195.40 o 
   7   6  15       40.85      -87.25    120.63 o 
   8   6  15     1382.45      982.33    181.01 o 
   9   6  15      143.53      182.20    133.07 o 
  10   6  15      559.46      613.50    183.66 o 
  11   6  15      126.10       97.51    168.18 o 
  12   6  15        0.31      -22.78    124.61 o 
  13   6  15       39.70       94.70    160.12 o 
 -14   7  15      123.02      216.03    171.03 o 
 -13   7  15        1.56      129.07    173.51 o 
 -12   7  15       39.88       82.15    161.62 o 
 -11   7  15        1.47     -111.29    150.26 o 
 -10   7  15      103.84       92.25    173.07 o 
  -9   7  15        0.14      -90.52    151.49 o 
  -8   7  15        0.64       23.54    139.92 o 
  -7   7  15       67.90      158.26    145.08 o 
  -6   7  15       10.22      151.20    154.10 o 
  -5   7  15      194.66      -20.65    162.25 o 
  -4   7  15      124.96      110.53    167.54 o 
  -3   7  15      227.35      244.13    160.34 o 
  -2   7  15      284.96      339.12    207.27 o 
  -1   7  15      969.80     1011.39    204.15 o 
   0   7  15      126.91      -60.75    145.40 o 
   1   7  15       71.86       67.95    104.29 o 
   2   7  15       26.18      -52.83    119.11 o 
   3   7  15       16.62       90.00    118.06 o 
   4   7  15      302.64      274.36    145.28 o 
   5   7  15       60.09        0.85    143.62 o 
   6   7  15      149.84      184.04    151.65 o 
   7   7  15       28.86       95.80    161.30 o 
   8   7  15      175.82      133.02    141.62 o 
   9   7  15      246.56      108.19    125.09 o 
  10   7  15      132.06      191.39    153.12 o 
  11   7  15      479.40      231.66    217.45 o 
  12   7  15      224.30      189.37    134.38 o 
 -13   8  15      131.16       19.86    288.72 o 
 -12   8  15       70.66       71.45    178.88 o 
 -11   8  15      331.61      445.66    188.63 o 
 -10   8  15       49.43       19.09    169.86 o 
  -9   8  15     1327.01     1444.27    239.48 o 
  -8   8  15        0.01       85.85    159.90 o 
  -7   8  15     1632.58     1654.07    248.34 o 
  -6   8  15        6.60       57.20    122.32 o 
  -5   8  15     1620.66     1378.86    197.59 o 
  -4   8  15        0.77       45.56    144.94 o 
  -3   8  15     2221.37     2709.01    301.69 o 
  -2   8  15       29.93     -185.58    148.94 o 
  -1   8  15     1098.01      949.15    203.86 o 
   0   8  15      151.31      131.70    175.92 o 
   1   8  15      568.72      477.24    134.69 o 
   2   8  15      379.28      317.88    139.95 o 
   3   8  15     1100.45      996.86    255.33 o 
   4   8  15        1.99      -16.54    150.31 o 
   5   8  15     1423.89      911.46    210.93 o 
   6   8  15       32.89       14.11    132.15 o 
   7   8  15      522.02      586.98    196.28 o 
   8   8  15        0.03        4.15    128.73 o 
   9   8  15      226.16      185.85    132.79 o 
  10   8  15       15.43       -2.76    107.10 o 
  11   8  15      405.62       91.27    210.53 o 
 -11   9  15        1.64      -87.77    147.06 o 
 -10   9  15        4.80       59.32    158.29 o 
  -9   9  15       49.55       -9.32    108.98 o 
  -8   9  15        4.54      -71.56    104.81 o 
  -7   9  15        0.65      -10.04    111.69 o 
  -6   9  15      105.10      153.57    149.69 o 
  -5   9  15        1.23       65.28    124.01 o 
  -4   9  15       17.62       85.15    155.11 o 
  -3   9  15      640.34      637.16    190.02 o 
  -2   9  15      126.01      215.24    160.50 o 
  -1   9  15     1322.38     1457.79    253.36 o 
   0   9  15        1.23      -31.85    135.81 o 
   1   9  15      289.65      297.40    150.74 o 
   2   9  15      104.47      -41.19    101.44 o 
   3   9  15       35.49       27.42    130.76 o 
   4   9  15       48.80       37.88    143.39 o 
   5   9  15       28.71       35.95    114.65 o 
   6   9  15      322.60      104.87    159.48 o 
   7   9  15      360.32      218.20    136.69 o 
   8   9  15      309.31       -1.42    151.25 o 
   9   9  15      550.75      419.64    205.24 o 
 -10  10  15      102.58      173.46    140.74 o 
  -9  10  15      578.01      636.21    173.72 o 
  -8  10  15       25.45      -56.76    128.31 o 
  -7  10  15      545.42      537.53    150.42 o 
  -6  10  15      500.28      528.80    147.57 o 
  -5  10  15      224.38      336.00    208.50 o 
  -4  10  15      983.24      870.05    209.62 o 
  -3  10  15      388.56      357.76    202.32 o 
  -2  10  15      203.59      298.54    172.98 o 
  -1  10  15       99.03       92.38    179.96 o 
   0  10  15      322.21      450.62    185.09 o 
   1  10  15      149.80      123.06    156.22 o 
   2  10  15       96.07      -23.08    113.77 o 
   3  10  15      202.76      133.38    121.95 o 
   4  10  15        0.75       36.86    125.15 o 
   5  10  15      191.54      117.73    155.30 o 
   6  10  15      167.75      108.51    116.53 o 
   7  10  15      260.90      176.88    157.34 o 
   8  10  15      312.11      229.29    169.57 o 
  -8  11  15        2.28      -30.43    121.50 o 
  -7  11  15       14.56       40.44    135.11 o 
  -6  11  15       15.80       -7.57    192.59 o 
  -5  11  15       21.28        1.12    141.96 o 
  -4  11  15      210.81       10.86    192.86 o 
  -3  11  15        1.09      119.15    168.56 o 
  -2  11  15       77.94       95.03    166.92 o 
  -1  11  15       94.82      148.67    193.13 o 
   0  11  15        5.15      -46.61    149.33 o 
   1  11  15        1.02      -96.11    171.87 o 
   2  11  15      159.62      259.82    117.34 o 
   3  11  15       36.08       42.09    129.90 o 
   4  11  15       65.94      100.36    137.06 o 
   5  11  15      107.16      151.12    137.77 o 
   6  11  15      137.88      119.34    137.61 o 
  -4  12  15      937.89     1183.01    282.91 o 
  -3  12  15       58.15      -91.89    193.64 o 
  -2  12  15      502.69      406.43    185.99 o 
  -1  12  15       32.75      112.54    177.95 o 
   0  12  15      325.78      155.80    174.16 o 
   1  12  15      151.98      265.57    181.75 o 
   2  12  15      134.57      110.04    116.40 o 
 -16   0  16      258.43      311.93    247.59 o 
 -14   0  16       37.72      129.50    280.17 o 
 -12   0  16      276.87       19.55    180.81 o 
 -10   0  16       18.43       65.15    179.18 o 
  -8   0  16      367.11      687.38    284.24 o 
  -6   0  16        0.40      -58.64    191.39 o 
  -4   0  16      154.51       37.83    143.06 o 
  -2   0  16        5.68      -59.31    139.50 o 
   0   0  16      470.57      453.24    171.34 o 
   2   0  16     3414.27     3227.83    295.84 o 
   4   0  16      104.08      134.24    164.51 o 
   6   0  16        3.77      -11.33    138.22 o 
   8   0  16      535.92      746.28    184.13 o 
  10   0  16     1348.43     1098.00    238.16 o 
  12   0  16      410.93      369.58    191.39 o 
  14   0  16      128.43       85.66    131.05 o 
 -16   1  16      582.95      482.60    210.93 o 
 -15   1  16      533.83      889.36    251.44 o 
 -14   1  16      645.48      672.96    226.76 o 
 -13   1  16      424.50      503.98    214.23 o 
 -12   1  16      131.43      131.21    131.11 o 
 -11   1  16      682.10     1226.19    231.43 o 
 -10   1  16      928.27      759.20    187.13 o 
  -9   1  16      596.14      744.40    204.55 o 
  -8   1  16     3609.97     3783.60    329.16 o 
  -7   1  16      784.25      706.93    298.90 o 
  -6   1  16     4885.60     5570.65    360.51 o 
  -5   1  16      836.45      896.91    151.98 o 
  -4   1  16     2752.59     2512.71    210.42 o 
  -3   1  16     2312.67     2329.87    179.22 o 
  -2   1  16     3052.28     3513.83    177.33 o 
  -1   1  16      989.88      958.51    139.74 o 
   0   1  16     3576.90     4114.24    218.22 o 
   1   1  16     1375.62     1415.78    149.27 o 
   2   1  16     1148.57     1015.62    140.84 o 
   3   1  16      799.00      968.35    140.45 o 
   4   1  16     1526.82     1445.57    165.00 o 
   5   1  16      648.62      449.04    128.84 o 
   6   1  16     2828.60     3318.34    215.58 o 
   7   1  16     1117.26      977.31    150.33 o 
   8   1  16      294.82      213.45    121.42 o 
   9   1  16      507.76      598.70    148.83 o 
  10   1  16      407.99      247.05    114.58 o 
  11   1  16       89.98      102.70    106.43 o 
  12   1  16     1007.07     1216.53    161.25 o 
  13   1  16       16.29      -16.27    126.40 o 
  14   1  16      479.80      181.09    125.00 o 
 -16   2  16       16.23       25.07    175.30 o 
 -15   2  16        1.02     -107.54    188.22 o 
 -14   2  16       44.49      -66.92    182.40 o 
 -13   2  16       11.11      -12.93    148.50 o 
 -12   2  16       60.78      130.37    156.31 o 
 -11   2  16       40.48      -64.45    155.88 o 
 -10   2  16       51.21       64.75    174.70 o 
  -9   2  16       95.99       35.96    132.36 o 
  -8   2  16      433.10      495.99    164.71 o 
  -7   2  16       18.72       10.53    121.51 o 
  -6   2  16       12.27     -102.62    207.68 o 
  -5   2  16        0.03       66.92    144.12 o 
  -4   2  16        0.22       66.83    104.85 o 
  -3   2  16      214.48       36.43     93.97 o 
  -2   2  16       67.80       25.97     81.35 o 
  -1   2  16     1078.15      958.42    135.64 o 
   0   2  16     3981.21     4621.61    234.56 o 
   1   2  16      500.26      394.26    108.15 o 
   2   2  16     2584.14     2959.72    198.21 o 
   3   2  16      107.73       47.52    100.64 o 
   4   2  16      176.18       69.53     98.38 o 
   5   2  16       14.29      -72.88    109.32 o 
   6   2  16      182.34       87.84    126.94 o 
   7   2  16      203.03       97.96    125.42 o 
   8   2  16      211.59      375.12    199.72 o 
   9   2  16       94.43       70.11    128.53 o 
  10   2  16      941.75      786.21    188.80 o 
  11   2  16       85.14      -48.44    124.89 o 
  12   2  16      753.77      630.77    157.14 o 
  13   2  16      281.28      202.84    134.05 o 
 -15   3  16      618.79      869.57    220.85 o 
 -14   3  16       18.75      -23.92    188.77 o 
 -13   3  16      636.95      561.59    191.10 o 
 -12   3  16       59.99      111.31    153.64 o 
 -11   3  16      324.36      324.72    183.78 o 
 -10   3  16      245.42      249.18    169.64 o 
  -9   3  16       42.44      104.02    131.82 o 
  -8   3  16       50.15      -43.22    118.69 o 
  -7   3  16      870.18      809.24    187.88 o 
  -6   3  16       83.03       88.74    133.35 o 
  -5   3  16     3804.30     3754.86    319.16 o 
  -4   3  16      233.02      177.12    165.57 o 
  -3   3  16     4131.27     4586.73    336.97 o 
  -2   3  16      594.76      730.18    163.89 o 
  -1   3  16     2120.83     2449.37    172.09 o 
   0   3  16        8.56       14.63    124.25 o 
   1   3  16     1177.54     1438.48    187.53 o 
   2   3  16        4.72      -88.41    101.23 o 
   3   3  16      389.97      428.74    140.08 o 
   4   3  16      142.26      -51.77    118.63 o 
   5   3  16      841.88      817.30    192.26 o 
   6   3  16      698.83      748.36    161.02 o 
   7   3  16      854.62      549.04    169.91 o 
   8   3  16       26.54       -3.39    121.68 o 
   9   3  16     1509.65     1788.83    225.03 o 
  10   3  16       24.90      -93.10    116.53 o 
  11   3  16      497.51      365.47    169.94 o 
  12   3  16      105.68       52.59    120.43 o 
  13   3  16       24.78        2.54    118.59 o 
 -15   4  16        7.10      -70.04    228.04 o 
 -14   4  16       36.16      341.25    326.59 o 
 -13   4  16       51.14       93.66    302.16 o 
 -12   4  16        5.73      -23.62    200.35 o 
 -11   4  16      794.24      548.12    330.66 o 
 -10   4  16        3.18       42.84    146.19 o 
  -9   4  16        0.89        2.87    121.57 o 
  -8   4  16      228.64       18.51    158.82 o 
  -7   4  16       36.25      -64.19    150.57 o 
  -6   4  16       38.72      -38.74    154.04 o 
  -5   4  16       79.41      190.48    141.89 o 
  -4   4  16       62.92       72.20    129.48 o 
  -3   4  16      414.59      453.40    171.23 o 
  -2   4  16      146.82      184.22    152.23 o 
  -1   4  16      588.13      572.88    137.85 o 
   0   4  16       70.11      -46.68    160.62 o 
   1   4  16       12.63     -118.78    104.98 o 
   2   4  16       20.63       28.01    130.42 o 
   3   4  16       72.44      -36.63    102.39 o 
   4   4  16      577.46      465.08    161.65 o 
   5   4  16      976.51     1141.75    187.88 o 
   6   4  16        0.54      -11.37    129.83 o 
   7   4  16      524.22      448.11    153.13 o 
   8   4  16        0.61     -112.26    104.34 o 
   9   4  16       64.02      111.46    158.82 o 
  10   4  16      211.88      175.29    152.53 o 
  11   4  16      427.04      526.60    179.95 o 
  12   4  16      120.06       53.84    129.27 o 
  13   4  16      780.79      363.56    163.33 o 
 -14   5  16        0.62       -1.28    175.33 o 
 -13   5  16      807.14     1207.06    256.58 o 
 -12   5  16       71.93      125.99    170.11 o 
 -11   5  16      862.13      985.47    218.60 o 
 -10   5  16      244.24       95.49    154.55 o 
  -9   5  16      341.12      489.26    187.31 o 
  -8   5  16      111.18       41.34    169.58 o 
  -7   5  16     1612.41     1591.09    243.04 o 
  -6   5  16       26.61       49.69    162.44 o 
  -5   5  16     6348.22     6414.56    417.24 o 
  -4   5  16      100.67       96.11    127.68 o 
  -3   5  16     5606.80     6450.25    409.95 o 
  -2   5  16      423.21      427.72    147.38 o 
  -1   5  16     2684.92     2422.07    263.40 o 
   0   5  16       37.28       34.81    102.82 o 
   1   5  16      474.93      642.96    186.46 o 
   2   5  16      766.79      465.78    237.82 o 
   3   5  16      273.05      181.51    143.58 o 
   4   5  16      506.41      533.89    177.48 o 
   5   5  16     1189.41     1328.52    182.79 o 
   6   5  16       43.44       35.63    110.83 o 
   7   5  16     1048.50      527.20    170.82 o 
   8   5  16       17.52       16.72    120.53 o 
   9   5  16     2045.79     2702.94    402.74 o 
  10   5  16       91.87       60.43    128.31 o 
  11   5  16      804.15      555.65    246.82 o 
  12   5  16       30.74      -19.82    120.34 o 
 -14   6  16        5.53      198.23    179.99 o 
 -13   6  16        0.72      -58.33    165.33 o 
 -12   6  16        7.15      -23.97    198.31 o 
 -11   6  16      134.55      237.03    183.36 o 
 -10   6  16        0.33      310.44    196.53 o 
  -9   6  16        3.32      -54.49    126.13 o 
  -8   6  16      363.30      449.82    172.36 o 
  -7   6  16       62.20       48.48    144.66 o 
  -6   6  16      563.27      615.89    174.35 o 
  -5   6  16      114.64      183.93    151.15 o 
  -4   6  16       33.17      109.36    167.79 o 
  -3   6  16       49.91       13.11    158.09 o 
  -2   6  16      305.96      375.00    161.62 o 
  -1   6  16      151.64      228.19    146.52 o 
   0   6  16      154.63      130.46    116.86 o 
   1   6  16       22.74       40.15    118.03 o 
   2   6  16        1.04       -5.61    153.62 o 
   3   6  16      263.17      246.51    140.78 o 
   4   6  16       11.97      -71.33    123.88 o 
   5   6  16       59.24      115.78    129.28 o 
   6   6  16       59.33     -122.97    113.00 o 
   7   6  16       40.39        2.01    144.84 o 
   8   6  16        1.98      -46.76    159.41 o 
   9   6  16        0.50      -18.25    118.51 o 
  10   6  16      159.48        9.45    126.94 o 
  11   6  16      133.07      119.32    134.78 o 
 -13   7  16       58.22      116.31    195.56 o 
 -12   7  16      429.70      730.84    262.25 o 
 -11   7  16        0.54       65.15    272.84 o 
 -10   7  16      994.14     1006.84    215.03 o 
  -9   7  16        2.63        0.50    164.40 o 
  -8   7  16     2031.36     2117.18    284.08 o 
  -7   7  16       46.09      -73.81    136.15 o 
  -6   7  16     1496.22     1651.62    287.09 o 
  -5   7  16      207.87      110.29    140.03 o 
  -4   7  16     1983.60     2026.66    274.18 o 
  -3   7  16      706.77      774.97    195.64 o 
  -2   7  16     1513.26     2014.61    263.20 o 
  -1   7  16      183.63       98.66    133.57 o 
   0   7  16     1082.27     1326.56    267.14 o 
   1   7  16       27.56       37.77    134.66 o 
   2   7  16     1224.03     1192.14    216.23 o 
   3   7  16      172.29      121.34    143.98 o 
   4   7  16     2120.22     2558.96    430.02 o 
   5   7  16       34.69       37.04    137.51 o 
   6   7  16      330.15      227.05    151.19 o 
   7   7  16       81.95       34.39    107.67 o 
   8   7  16      210.12      250.23    276.91 o 
   9   7  16      374.91      310.31    265.91 o 
  10   7  16      407.99      151.57    134.31 o 
  11   7  16      221.45       59.90    208.50 o 
 -12   8  16       12.36      -56.65    173.74 o 
 -11   8  16        0.70       21.83    135.03 o 
 -10   8  16        8.35       43.29    156.02 o 
  -9   8  16        0.32       -2.83    147.01 o 
  -8   8  16       50.57       44.10    172.07 o 
  -7   8  16       24.15      -75.85    132.70 o 
  -6   8  16       11.06      -49.17    175.36 o 
  -5   8  16       23.78      101.86    138.18 o 
  -4   8  16       22.10       61.57    171.87 o 
  -3   8  16      509.12      686.95    196.55 o 
  -2   8  16      536.69      653.99    189.01 o 
  -1   8  16      144.46      192.16    147.83 o 
   0   8  16      983.32     1025.74    218.39 o 
   1   8  16        2.92       21.71     93.30 o 
   2   8  16      430.38      405.87    154.40 o 
   3   8  16        7.00      -96.95    122.22 o 
   4   8  16       31.04       87.24    116.82 o 
   5   8  16       47.25       48.12    183.25 o 
   6   8  16      186.09       82.02    146.10 o 
   7   8  16        1.25      -16.14    110.08 o 
   8   8  16      174.36      211.52    132.75 o 
   9   8  16       42.32      -26.48    118.13 o 
 -10   9  16      261.82      281.70    175.86 o 
  -9   9  16       10.15     -136.74    125.04 o 
  -8   9  16      495.92      367.70    200.15 o 
  -7   9  16       35.85       16.61    146.62 o 
  -6   9  16      632.17      488.73    212.97 o 
  -5   9  16       27.39      -61.90    120.82 o 
  -4   9  16      939.89     1134.80    249.65 o 
  -3   9  16       79.63       74.59    175.73 o 
  -2   9  16      487.80      604.07    193.46 o 
  -1   9  16      141.30       83.56    173.63 o 
   0   9  16      488.64      410.42    194.22 o 
   1   9  16       80.22       14.54     96.59 o 
   2   9  16      330.97      346.48    154.53 o 
   3   9  16        0.58        6.60    117.86 o 
   4   9  16      245.61      225.85    141.02 o 
   5   9  16       52.06       68.67    140.07 o 
   6   9  16      523.52      338.56    160.36 o 
   7   9  16      329.21      104.63    117.71 o 
   8   9  16      312.62      146.74    129.37 o 
  -8  10  16      131.78      115.56    152.23 o 
  -7  10  16        4.61       12.67    181.57 o 
  -6  10  16      129.49      197.00    169.01 o 
  -5  10  16      139.78      256.68    196.97 o 
  -4  10  16       52.25       77.40    155.16 o 
  -3  10  16      169.39      171.70    140.92 o 
  -2  10  16       51.15       51.51    167.48 o 
  -1  10  16       11.16     -165.59    136.58 o 
   0  10  16      457.87      432.70    207.00 o 
   1  10  16       96.73      168.42    102.04 o 
   2  10  16       57.03      160.36    117.56 o 
   3  10  16      381.36      184.14    126.55 o 
   4  10  16       29.26      -30.41    127.00 o 
   5  10  16      366.61       94.17    121.14 o 
   6  10  16       15.48       18.82     92.87 o 
  -5  11  16      711.05      836.04    248.19 o 
  -4  11  16      166.27       43.43    165.28 o 
  -3  11  16      600.77      505.50    198.58 o 
  -2  11  16      136.98      427.85    192.51 o 
  -1  11  16      415.09      540.09    203.74 o 
   0  11  16      136.46       36.71    163.44 o 
   1  11  16      327.94      284.11    136.34 o 
   2  11  16       29.93      132.31    128.78 o 
   3  11  16       81.48       51.27     99.86 o 
 -15   0  17      678.83      842.94    355.09 o 
 -13   0  17     1474.63     1857.73    411.29 o 
 -11   0  17     1153.65     1046.55    285.87 o 
  -9   0  17     1895.51     2667.28    419.44 o 
  -7   0  17     2162.75     2848.90    404.78 o 
  -5   0  17     3268.33     3056.45    283.77 o 
  -3   0  17     2653.80     2872.78    276.17 o 
  -1   0  17     7266.71     8972.06    760.68 o 
   1   0  17     7449.37     8898.34    464.44 o 
   3   0  17     2071.28     1847.65    242.30 o 
   5   0  17      212.77      127.22    152.90 o 
   7   0  17      925.32     1024.39    216.24 o 
   9   0  17      494.30      244.36    183.75 o 
  11   0  17     1067.63     1028.82    223.68 o 
  13   0  17      893.67      428.59    258.99 o 
 -15   1  17      234.51      208.16    188.12 o 
 -14   1  17        0.35      107.92    171.77 o 
 -13   1  17       40.90       16.86    155.56 o 
 -12   1  17       12.03      102.54    178.97 o 
 -11   1  17      189.06      231.22    217.05 o 
 -10   1  17        0.27       36.92    164.51 o 
  -9   1  17      622.02      528.09    161.52 o 
  -8   1  17       49.07       86.63    133.38 o 
  -7   1  17      278.15      290.75    204.42 o 
  -6   1  17      136.79       19.68    144.97 o 
  -5   1  17      269.66      106.66    134.47 o 
  -4   1  17        9.08      -25.79    108.24 o 
  -3   1  17      165.69      220.68    105.17 o 
  -2   1  17       14.30       50.97     98.50 o 
  -1   1  17     1027.68     1092.07    148.54 o 
   0   1  17      256.14      344.11    120.76 o 
   1   1  17     2175.98     2437.56    229.33 o 
   2   1  17       75.44      -74.00     97.81 o 
   3   1  17       19.15      -29.09     94.67 o 
   4   1  17      239.24      218.71    105.81 o 
   5   1  17        9.96      -99.38    107.18 o 
   6   1  17       32.55      -64.29     96.77 o 
   7   1  17       14.42       38.81    105.45 o 
   8   1  17       50.15       -2.81    111.61 o 
   9   1  17      127.87       83.37    161.75 o 
  10   1  17       14.13      -34.35    138.91 o 
  11   1  17      476.39      239.73    127.67 o 
  12   1  17        5.97     -127.48    100.71 o 
 -15   2  17      203.21      113.80    206.99 o 
 -14   2  17      677.32      692.64    232.47 o 
 -13   2  17       88.24       32.73    147.51 o 
 -12   2  17      518.14      476.55    191.34 o 
 -11   2  17      266.19      411.28    180.34 o 
 -10   2  17      110.21      194.62    211.35 o 
  -9   2  17      255.88      355.25    176.49 o 
  -8   2  17      551.42      438.24    160.56 o 
  -7   2  17     1031.08      885.43    205.24 o 
  -6   2  17     1095.74     1043.46    197.06 o 
  -5   2  17      501.13      412.58    123.51 o 
  -4   2  17     3455.76     4302.55    271.87 o 
  -3   2  17      722.78      506.08    119.15 o 
  -2   2  17     3816.21     3764.03    222.57 o 
  -1   2  17     1662.42     1925.04    168.32 o 
   0   2  17      282.56      242.82    108.87 o 
   1   2  17      790.14      740.05    149.33 o 
   2   2  17      327.28      279.00    150.99 o 
   3   2  17      924.80      685.77    159.14 o 
   4   2  17      433.27      383.96    148.05 o 
   5   2  17     2095.87     2377.38    281.43 o 
   6   2  17      103.20      -82.26    123.12 o 
   7   2  17      288.07      439.26    146.32 o 
   8   2  17      931.80      759.44    192.77 o 
   9   2  17      109.78      -38.28    116.00 o 
  10   2  17     1065.36     1115.70    203.71 o 
  11   2  17      385.54      288.54    153.16 o 
  12   2  17      112.06      -65.20     87.30 o 
 -14   3  17      118.83      152.30    244.33 o 
 -13   3  17        5.37     -120.54    286.68 o 
 -12   3  17      307.22      498.44    320.89 o 
 -11   3  17        0.06      112.39    219.08 o 
 -10   3  17       13.70       81.44    288.31 o 
  -9   3  17       16.70        4.89    239.44 o 
  -8   3  17        2.98      -45.76    131.94 o 
  -7   3  17       78.85      105.06    143.40 o 
  -6   3  17       75.87      148.47    165.68 o 
  -5   3  17       59.69       19.75    160.76 o 
  -4   3  17       35.67       44.19    150.67 o 
  -3   3  17      511.68      801.24    190.89 o 
  -2   3  17       27.42      194.73    149.01 o 
  -1   3  17      241.90      209.57    155.15 o 
   0   3  17        5.55      -38.86    109.44 o 
   1   3  17     1313.96     1313.54    181.67 o 
   2   3  17      144.43      173.13    145.26 o 
   3   3  17       45.03       66.13    102.68 o 
   4   3  17      821.33      775.28    166.61 o 
   5   3  17       78.00      147.47    152.62 o 
   6   3  17      597.09      711.26    181.25 o 
   7   3  17       77.41      167.07    141.03 o 
   8   3  17      169.40      110.73    129.81 o 
   9   3  17        1.01       77.08    119.25 o 
  10   3  17      134.14       96.79    117.59 o 
  11   3  17        3.22       30.26    114.53 o 
  12   3  17      216.52      100.89    127.26 o 
 -14   4  17      787.09     1185.82    352.65 o 
 -13   4  17       14.25       87.96    221.53 o 
 -12   4  17      548.80      529.76    202.72 o 
 -11   4  17       16.42      156.54    200.57 o 
 -10   4  17      385.14      498.42    203.98 o 
  -9   4  17       71.97      -30.72    120.02 o 
  -8   4  17       97.34      111.05    169.60 o 
  -7   4  17        0.73      -39.28    162.11 o 
  -6   4  17      512.83      395.96    175.42 o 
  -5   4  17        6.84       15.40    139.18 o 
  -4   4  17     4213.62     4859.58    361.81 o 
  -3   4  17      520.48      502.17    181.27 o 
  -2   4  17     5792.53     6779.95    478.48 o 
  -1   4  17      282.16      170.41    157.72 o 
   0   4  17     2140.79     2250.22    278.85 o 
   1   4  17       30.34       35.93    139.47 o 
   2   4  17      919.23      656.63    187.80 o 
   3   4  17        1.02      -33.74    117.24 o 
   4   4  17      410.80      392.99    157.83 o 
   5   4  17       75.14      118.44    137.12 o 
   6   4  17      290.73      160.08    148.41 o 
   7   4  17        1.05     -105.61    110.54 o 
   8   4  17     1589.55     1402.71    208.99 o 
   9   4  17       20.80      -40.35    125.05 o 
  10   4  17     1430.64     1512.80    279.60 o 
  11   4  17       66.24      102.53    134.53 o 
  12   4  17      444.65      162.39    151.15 o 
 -13   5  17        1.81      200.03    219.29 o 
 -12   5  17       70.41      240.94    190.48 o 
 -11   5  17        6.72      114.95    155.70 o 
 -10   5  17      144.13      104.91    186.15 o 
  -9   5  17        1.28       11.79    141.13 o 
  -8   5  17        8.18      -52.53    155.16 o 
  -7   5  17      279.83      188.91    180.43 o 
  -6   5  17      461.20      929.05    211.35 o 
  -5   5  17      157.28       -6.87    117.71 o 
  -4   5  17      112.87      223.53    145.43 o 
  -3   5  17       90.89      138.97    162.02 o 
  -2   5  17       94.18       73.48    146.19 o 
  -1   5  17       54.08       69.14    120.01 o 
   0   5  17       10.86      -63.85    125.75 o 
   1   5  17        5.53       57.26    137.17 o 
   2   5  17       55.16      208.47    171.85 o 
   3   5  17       78.74      107.41    175.31 o 
   4   5  17      337.97      307.83    240.67 o 
   5   5  17        7.32      -57.49    101.24 o 
   6   5  17        3.37       63.98    127.34 o 
   7   5  17       24.75     -152.36    146.48 o 
   8   5  17        0.22      -53.44    135.89 o 
   9   5  17      125.38       45.81    139.13 o 
  10   5  17        1.96      -12.80    183.66 o 
  11   5  17      141.12      136.61    165.91 o 
 -12   6  17      689.10      981.96    244.74 o 
 -11   6  17      564.53     1211.15    255.41 o 
 -10   6  17      124.90      373.90    206.99 o 
  -9   6  17     1297.66     1351.73    231.60 o 
  -8   6  17      236.08      325.25    189.70 o 
  -7   6  17      980.36     1141.46    227.57 o 
  -6   6  17      899.48      796.30    207.85 o 
  -5   6  17      822.63     1066.24    237.81 o 
  -4   6  17     1703.30     1972.81    348.17 o 
  -3   6  17      530.88      676.98    203.88 o 
  -2   6  17     1784.74     1597.08    238.70 o 
  -1   6  17     1515.11     1251.10    214.77 o 
   0   6  17      524.94      483.62    237.00 o 
   1   6  17      987.43     1057.25    220.59 o 
   2   6  17      436.49      366.93    155.77 o 
   3   6  17     1067.47     1140.09    225.46 o 
   4   6  17      711.25      607.94    262.66 o 
   5   6  17      383.51      407.20    155.95 o 
   6   6  17      165.13      107.66    168.67 o 
   7   6  17      204.14      175.45    127.40 o 
   8   6  17      511.02      585.62    174.03 o 
   9   6  17      346.36      362.88    143.54 o 
  10   6  17      674.31      466.77    158.58 o 
 -12   7  17        6.21      -32.13    213.83 o 
 -11   7  17       48.60      109.62    158.49 o 
 -10   7  17        0.09      -19.70    148.11 o 
  -9   7  17        0.88     -139.35    163.40 o 
  -8   7  17       43.31       80.88    132.08 o 
  -7   7  17      195.86      297.09    166.10 o 
  -6   7  17      271.80      253.41    164.38 o 
  -5   7  17      306.09      -18.39    253.70 o 
  -4   7  17        4.36      116.60    151.26 o 
  -3   7  17       39.32       42.87    166.14 o 
  -2   7  17      232.99      140.92    150.26 o 
  -1   7  17       47.40      -70.57    156.75 o 
   0   7  17        3.97       19.39    133.59 o 
   1   7  17      500.79      374.75    166.17 o 
   2   7  17      189.70      126.45    132.09 o 
   3   7  17      111.73      -19.07    126.37 o 
   4   7  17      407.06      391.88    286.68 o 
   5   7  17        7.62       72.62    130.31 o 
   6   7  17        0.26      -11.34    111.81 o 
   7   7  17        0.52      -73.77     95.42 o 
   8   7  17        3.44      -71.37    102.60 o 
   9   7  17       15.01       28.42    139.86 o 
 -10   8  17       20.62     -120.29    133.24 o 
  -9   8  17      520.46      306.11    166.49 o 
  -8   8  17       81.11      -10.07    147.03 o 
  -7   8  17      605.37      359.40    174.29 o 
  -6   8  17      117.93       23.87    142.02 o 
  -5   8  17      686.52      690.17    319.67 o 
  -4   8  17        8.90     -107.28    125.99 o 
  -3   8  17      553.67      419.44    198.77 o 
  -2   8  17        4.17        2.80    139.47 o 
  -1   8  17      927.59      642.79    174.15 o 
   0   8  17       40.98      173.61    159.56 o 
   1   8  17     1383.56     1104.48    228.65 o 
   2   8  17       19.13       71.60    117.73 o 
   3   8  17      722.22      422.83    165.64 o 
   4   8  17      180.14       82.13    112.31 o 
   5   8  17      194.25       86.85    129.84 o 
   6   8  17      190.96       83.38    140.32 o 
   7   8  17      245.80      152.91    123.08 o 
   8   8  17       12.69       52.54     95.02 o 
  -9   9  17       15.17      -85.30    124.81 o 
  -8   9  17        1.93      -62.43    150.82 o 
  -7   9  17      279.64      285.40    167.77 o 
  -6   9  17       77.01      178.10    150.21 o 
  -5   9  17      135.09      -42.14    175.56 o 
  -4   9  17      115.60      135.61    160.43 o 
  -3   9  17        7.50       50.90    130.72 o 
  -2   9  17        1.70      -15.46    131.98 o 
  -1   9  17      614.79      688.78    214.51 o 
   0   9  17       37.38      118.47    101.28 o 
   1   9  17      347.43      258.36    140.55 o 
   2   9  17       58.62      135.77    125.05 o 
   3   9  17       71.23       72.25    122.10 o 
   4   9  17      134.09       50.32    120.60 o 
   5   9  17        1.74       32.28    125.05 o 
   6   9  17      221.55      149.45    124.64 o 
  -6  10  17       51.11       41.14    138.81 o 
  -5  10  17      346.41       35.60    141.70 o 
  -4  10  17      345.96      261.10    186.76 o 
  -3  10  17      321.08      159.63    187.42 o 
  -2  10  17      231.49      457.26    209.84 o 
  -1  10  17      611.39      433.55    201.69 o 
   0  10  17      111.16      127.94    180.94 o 
   1  10  17      449.94      175.91    186.91 o 
   2  10  17       47.85      -53.13    133.57 o 
   3  10  17      270.95       28.22    116.03 o 
   4  10  17       37.94       80.39    134.16 o 
 -14   0  18      302.71      408.03    252.48 o 
 -12   0  18      351.05      197.91    278.54 o 
 -10   0  18       35.05      -13.85    172.66 o 
  -8   0  18      284.69      236.19    201.17 o 
  -6   0  18      618.83      346.95    206.87 o 
  -4   0  18      552.69      700.90    188.87 o 
  -2   0  18      274.71      433.70    184.56 o 
   0   0  18       58.90       12.86    156.41 o 
   2   0  18       32.62      266.23    177.27 o 
   4   0  18      441.85       83.08    171.97 o 
   6   0  18       32.63      135.89    186.01 o 
   8   0  18      118.01       78.70    148.43 o 
  10   0  18        0.61     -168.58    162.44 o 
 -14   1  18      309.02      373.23    220.57 o 
 -13   1  18      809.46     1086.18    232.72 o 
 -12   1  18      569.99      622.37    200.21 o 
 -11   1  18      348.34      571.44    193.07 o 
 -10   1  18     1253.23     1490.08    256.47 o 
  -9   1  18      175.85      201.54    160.67 o 
  -8   1  18      876.82      900.67    335.55 o 
  -7   1  18      193.64       -4.89    224.78 o 
  -6   1  18      578.24      588.77    171.50 o 
  -5   1  18      256.45      223.58    162.34 o 
  -4   1  18     2041.01     1868.05    201.90 o 
  -3   1  18      716.52      660.83    138.45 o 
  -2   1  18     2443.55     3280.92    211.44 o 
  -1   1  18     1264.56     1313.98    153.38 o 
   0   1  18     2661.50     3085.48    214.44 o 
   1   1  18      317.12      470.38    131.36 o 
   2   1  18     1779.78     1801.16    177.26 o 
   3   1  18     1302.30     1161.24    152.82 o 
   4   1  18      713.57      960.65    149.91 o 
   5   1  18       82.79      118.36    131.43 o 
   6   1  18      542.78      774.33    191.91 o 
   7   1  18       31.42       66.55    126.69 o 
   8   1  18      140.39       11.83    115.80 o 
   9   1  18      140.07       -7.23    127.44 o 
  10   1  18      462.21      303.20    156.70 o 
  11   1  18      222.33       50.38    115.60 o 
 -14   2  18       83.46       35.66    217.86 o 
 -13   2  18       92.83      151.25    172.77 o 
 -12   2  18        7.56      179.47    168.77 o 
 -11   2  18      171.10      225.32    187.05 o 
 -10   2  18        0.08      118.68    147.85 o 
  -9   2  18        1.45       31.20    191.39 o 
  -8   2  18      111.11      -66.87    129.28 o 
  -7   2  18       22.05      -18.73    171.85 o 
  -6   2  18      200.87       -3.27    120.61 o 
  -5   2  18      123.33      263.15    166.67 o 
  -4   2  18      267.55      339.46    162.16 o 
  -3   2  18       16.86       88.96    169.28 o 
  -2   2  18       10.93      216.20    176.15 o 
  -1   2  18        1.79      -96.33    112.25 o 
   0   2  18       96.75      185.65    143.98 o 
   1   2  18       68.72       67.49    135.66 o 
   2   2  18      488.75      269.94    155.19 o 
   3   2  18      390.17      483.84    151.89 o 
   4   2  18      297.28      407.56    131.48 o 
   5   2  18      157.38      182.56    161.60 o 
   6   2  18       32.98      -41.24    147.99 o 
   7   2  18       42.08     -104.91    128.85 o 
   8   2  18       16.77      -14.57    109.03 o 
   9   2  18       11.71      161.04    124.31 o 
  10   2  18       52.25       38.11    106.39 o 
  11   2  18       14.83       -5.03    128.04 o 
 -13   3  18      707.09      661.32    304.60 o 
 -12   3  18        7.26       50.50    214.20 o 
 -11   3  18      376.94      855.16    351.84 o 
 -10   3  18      149.88      421.06    306.23 o 
  -9   3  18        1.70       62.74    143.42 o 
  -8   3  18      157.45      314.20    240.26 o 
  -7   3  18      137.42        9.06    161.06 o 
  -6   3  18       23.92     -108.69    148.13 o 
  -5   3  18      761.70      938.22    205.00 o 
  -4   3  18        8.89       45.66    138.82 o 
  -3   3  18     3129.48     3819.66    343.77 o 
  -2   3  18     1056.23     1026.45    221.93 o 
  -1   3  18     1029.73     1060.57    433.69 o 
   0   3  18     1162.97      977.81    231.91 o 
   1   3  18      737.05      546.95    151.11 o 
   2   3  18      135.64      -37.52    122.14 o 
   3   3  18      149.47      175.55    126.41 o 
   4   3  18      418.97      356.52    145.17 o 
   5   3  18      309.45      126.98    147.66 o 
   6   3  18      166.97       62.76    148.97 o 
   7   3  18      551.82      575.58    171.90 o 
   8   3  18       16.30     -111.06    134.80 o 
   9   3  18      782.19      709.15    186.23 o 
  10   3  18       62.01       49.58    120.04 o 
  11   3  18      207.95       56.65    114.17 o 
 -13   4  18      140.60      348.69    228.61 o 
 -12   4  18       11.38        3.91    166.63 o 
 -11   4  18      389.96      460.30    185.33 o 
 -10   4  18       65.30       79.00    154.82 o 
  -9   4  18       21.77       69.07    153.63 o 
  -8   4  18        4.32       54.21    147.16 o 
  -7   4  18       12.68     -112.21    117.14 o 
  -6   4  18       13.30     -125.83    116.37 o 
  -5   4  18      108.82      134.26    164.52 o 
  -4   4  18        5.79       52.07    142.54 o 
  -3   4  18      198.26      141.71    204.42 o 
  -2   4  18        0.07      158.05    176.14 o 
  -1   4  18       43.49       84.30    132.94 o 
   0   4  18        2.80      147.40    136.29 o 
   1   4  18       26.71      186.91    176.35 o 
   2   4  18      473.48      339.10    194.93 o 
   3   4  18      250.66      320.93    164.52 o 
   4   4  18      114.06      175.84    128.15 o 
   5   4  18      577.62      500.02    151.18 o 
   6   4  18      108.19       -5.70    114.81 o 
   7   4  18      540.47      282.06    152.15 o 
   8   4  18       20.13      -97.58    121.23 o 
   9   4  18       24.09      -16.48     93.81 o 
  10   4  18      196.32      195.10    150.03 o 
 -12   5  18       16.66       -6.81    155.49 o 
 -11   5  18      706.09      965.54    263.47 o 
 -10   5  18      269.05      187.13    206.08 o 
  -9   5  18      285.97      309.25    159.20 o 
  -8   5  18      220.82      156.14    244.74 o 
  -7   5  18      321.95      402.03    173.73 o 
  -6   5  18      230.55      191.31    179.96 o 
  -5   5  18     1523.57     1881.33    265.57 o 
  -4   5  18       10.07        3.48    118.51 o 
  -3   5  18     2723.11     3003.57    315.22 o 
  -2   5  18        2.08       89.22    137.53 o 
  -1   5  18     2451.43     2560.10    302.38 o 
   0   5  18      397.12      443.65    168.95 o 
   1   5  18     1729.33     1634.40    317.22 o 
   2   5  18      393.24      360.10    188.01 o 
   3   5  18      917.31      924.30    210.47 o 
   4   5  18       57.22       -4.97    114.28 o 
   5   5  18      285.69      169.91    149.72 o 
   6   5  18       22.53       30.44    117.09 o 
   7   5  18      634.94      421.68    141.46 o 
   8   5  18      140.98       85.51    105.69 o 
   9   5  18     1064.89      784.33    189.10 o 
  10   5  18       50.81       25.68    107.28 o 
 -11   6  18        0.07      271.68    204.14 o 
 -10   6  18        3.25      -69.59    177.65 o 
  -9   6  18        4.50       -4.81    135.10 o 
  -8   6  18      195.76       84.89    178.35 o 
  -7   6  18       14.58      -46.23    142.86 o 
  -6   6  18      300.90      204.46    156.05 o 
  -5   6  18      172.41      114.53    175.51 o 
  -4   6  18       24.39       32.03    164.60 o 
  -3   6  18       77.47       86.99    167.60 o 
  -2   6  18        3.50       83.07    194.65 o 
  -1   6  18       88.22      150.28    165.76 o 
   0   6  18       64.38      -11.49    134.94 o 
   1   6  18        0.92     -131.37    117.40 o 
   2   6  18      187.48       25.20    132.21 o 
   3   6  18      327.61      250.64    159.88 o 
   4   6  18       65.24      136.28    135.65 o 
   5   6  18       19.54      125.24    120.60 o 
   6   6  18       29.97       91.62    164.52 o 
   7   6  18       11.48       67.91    193.02 o 
   8   6  18        9.12      -25.39    130.36 o 
   9   6  18      127.26      -65.26    183.54 o 
 -10   7  18      930.58      937.83    243.69 o 
  -9   7  18       25.84       10.41    149.82 o 
  -8   7  18      711.98      793.72    200.18 o 
  -7   7  18       76.06      239.66    163.04 o 
  -6   7  18      783.40     1030.91    226.15 o 
  -5   7  18        7.37       43.25    140.97 o 
  -4   7  18      690.98      820.41    223.01 o 
  -3   7  18      113.01       88.74    143.52 o 
  -2   7  18      692.47      718.33    275.28 o 
  -1   7  18       24.31       35.66    150.74 o 
   0   7  18     1600.41     1379.78    250.86 o 
   1   7  18      204.73      146.04    138.21 o 
   2   7  18     1841.42     2472.63    439.80 o 
   3   7  18       52.78       50.46    143.73 o 
   4   7  18      694.29      333.11    174.35 o 
   5   7  18       46.51      -49.52     86.95 o 
   6   7  18      476.31      299.91    171.85 o 
   7   7  18       12.19      -47.90     98.47 o 
   8   7  18      104.81       85.65    109.68 o 
  -9   8  18        1.22       50.46    138.33 o 
  -8   8  18       35.57       61.37    131.27 o 
  -7   8  18       26.88      -51.56    143.75 o 
  -6   8  18      238.44      177.21    147.61 o 
  -5   8  18       70.67      -35.92    152.93 o 
  -4   8  18      173.73      169.02    180.40 o 
  -3   8  18        7.07      -47.88    136.98 o 
  -2   8  18        1.25     -134.27    124.76 o 
  -1   8  18       25.22     -144.97    145.78 o 
   0   8  18      137.14      148.12    133.82 o 
   1   8  18        0.89       56.83    123.20 o 
   2   8  18      250.77      205.12    141.62 o 
   3   8  18       68.27      -47.15    106.63 o 
   4   8  18        1.02       30.04    164.11 o 
   5   8  18        0.15      101.73    128.93 o 
   6   8  18       29.68       77.87    175.10 o 
  -6   9  18      111.18      194.54    192.57 o 
  -5   9  18       43.85      104.14    138.08 o 
  -4   9  18       71.15      -57.26    141.46 o 
  -3   9  18      123.10      -33.52    139.61 o 
  -2   9  18      260.65      350.71    198.52 o 
  -1   9  18      178.04      273.65    261.43 o 
   0   9  18      789.53      634.23    222.75 o 
   1   9  18        7.93      -53.75    108.50 o 
   2   9  18      719.63      456.11    163.77 o 
   3   9  18        1.10       22.76    111.15 o 
   4   9  18      156.61       33.82    125.03 o 
 -13   0  19      471.59      273.65    316.82 o 
 -11   0  19     1346.88     1147.54    360.80 o 
  -9   0  19     1797.93     2497.88    428.39 o 
  -7   0  19      737.69      906.47    280.17 o 
  -5   0  19      873.30      772.09    289.94 o 
  -3   0  19     1040.41     1371.49    240.90 o 
  -1   0  19     1618.63     1956.35    265.12 o 
   1   0  19     3869.52     4136.60    348.26 o 
   3   0  19     4116.58     4879.44    390.85 o 
   5   0  19      594.54      600.69    219.66 o 
   7   0  19       51.13       59.21    139.34 o 
   9   0  19      220.60      -51.31    180.81 o 
 -12   1  19        4.22      -30.61    181.21 o 
 -11   1  19        4.31      154.55    289.53 o 
 -10   1  19        3.46       42.30    146.51 o 
  -9   1  19       15.30      -45.28    142.41 o 
  -8   1  19       19.88      -56.98    118.04 o 
  -7   1  19      136.64      131.12    258.18 o 
  -6   1  19       43.97     -131.93    150.80 o 
  -5   1  19      765.45      919.52    164.88 o 
  -4   1  19       96.45      204.53    129.27 o 
  -3   1  19      230.64      129.24    127.63 o 
  -2   1  19      225.38      221.68    123.25 o 
  -1   1  19       57.03      162.98    115.72 o 
   0   1  19        0.44       73.25    124.33 o 
   1   1  19       15.30       50.34    133.00 o 
   2   1  19       24.18      108.37    144.31 o 
   3   1  19        0.74      -34.39    143.05 o 
   4   1  19       59.10        0.90    134.61 o 
   5   1  19      194.95      196.93    133.33 o 
   6   1  19        0.11     -100.27    129.06 o 
   7   1  19       11.32     -134.62    149.29 o 
   8   1  19       15.80      -41.07    116.49 o 
   9   1  19       25.92       -1.21    120.15 o 
  10   1  19       31.80        2.04     97.61 o 
 -12   2  19      672.38      672.73    351.84 o 
 -11   2  19      207.35      114.02    281.80 o 
 -10   2  19      346.53      206.05    223.16 o 
  -9   2  19      307.62      293.20    280.17 o
[truncated: 17,752 more chars]
